# Supplementary material for: Optogenetic calcium modulation in astrocytes enhances post-stroke recovery in chronic capsular infarct
Source: Sci Adv. 2025 Jan 31;11(5):eadn7577. doi: 10.1126/sciadv.adn7577 (PMC11784845; doi:10.1126/sciadv.adn7577)
Supplement: Supplementary file 2 — Movies S1 to S3 [file sciadv.adn7577_movies_s1_to_s3.zip]

Archive with 3 entries (3 files):
- adn7577_movie_s1.mp4
- adn7577_movie_s2.mp4
- adn7577_movie_s3.mp4
