# Supplementary material for: Optogenetic calcium modulation in astrocytes enhances post-stroke recovery in chronic capsular infarct
Source: Sci Adv. 2025 Jan 31;11(5):eadn7577. doi: 10.1126/sciadv.adn7577 (PMC11784845; doi:10.1126/sciadv.adn7577)
Supplement: Supplementary file 3 — Data S1 [file sciadv.adn7577_data_s1.zip]

Archive with 1 entries (1 files):
- adn7577_data_s1.xlsx
