# Supplementary material for: Optogenetic calcium modulation in astrocytes enhances post-stroke recovery in chronic capsular infarct
Source: Sci Adv. 2025 Jan 31;11(5):eadn7577. doi: 10.1126/sciadv.adn7577 (PMC11784845; doi:10.1126/sciadv.adn7577)
Supplement: Supplementary file 3 — Data S1 [file sciadv.adn7577_data_s1.zip › adn7577_data_s1.xlsx]

## Sheet: Fig. 1
Fig. 1C		RGECO1																														OptoSTIM1
	Time (min)	Cell 1	Cell 2	Cell 3	Cell 4	Cell 5	Cell 6	Cell 7	Cell 8	Cell 9	Cell 10	Cell 11	Cell 12	Cell 13	Cell 14	Cell 15	Cell 16	Cell 17	Cell 18	Cell 19	Cell 20	Cell 21	Cell 22	Cell 23	Cell 24	Cell 25	Cell 26	Cell 27	Cell 28		Time (min)	Cell 1	Cell 2	Cell 3	Cell 4	Cell 5	Cell 6	Cell 7	Cell 8	Cell 9	Cell 10	Cell 11	Cell 12	Cell 13	Cell 14	Cell 15	Cell 16	Cell 17	Cell 18
	0	0	0	0	0	0	0	0	0	0	0	0	0	0	0	0	0	0	0	0	0	0	0	0	0	0	0	0	0		0	0	0	0	0	0	0	0	0	0	0	0	0	0	0	0	0	0	0
	0.5	0.605691	0.103384	-0.284863	-0.0373082	0.0374651	-0.0462979	0.0565956	-0.28704	-0.0214724	-0.0713381	-0.0449778	0.23165	-0.0220377	0.597228	-0.0474775	-0.0155758	0.00454067	0.0253727	0.0445774	0.0758298	0.193751	0.00765075	-0.00592861	-0.0139782	-0.00747322	0.0519357	-0.0243299	0.0310942		0.5	0.233557	-0.0514815	-0.180495	0.0436509	0.225644	0.0038537	-0.0802163	-0.117764	-0.0618332	0.00311635	-0.10452	-0.0263442	-0.00118273	-0.0592978	0.0552638	-0.0596605	-0.00777824	-0.0255291
	1	0.177631	-0.00469316	-0.110342	-0.0128574	0.0850937	-0.144334	0.0212332	-0.190196	0.0185218	-0.0502322	0.017011	0.0225268	0.00420819	0.142443	-0.0401897	-0.102479	-0.0131738	-0.0148495	0.080465	0.0832479	0.133688	-0.00570564	-0.0283828	-0.012854	-0.0214254	-0.0548974	-0.0849542	-0.0682236		1	0.331897	-0.098014	-0.155002	0.0259956	0.401406	-0.00363961	-0.13365	-0.0949269	-0.104845	-0.0511243	-0.043889	-0.00804362	-0.0125472	-0.0713156	0.00966818	-0.0374126	-0.0106763	-0.00982823
	1.5	0.333623	-0.00144519	-0.209521	-0.0389644	0.0777202	-0.194697	0.088936	0.246685	0.0254747	-0.0676235	0.0501904	0.441337	0.0228128	0.151917	-0.086676	-0.146315	0.00734692	-0.0199357	-0.0326901	0.106393	0.0535908	0.0117571	-0.029075	-0.0157811	-0.0101674	-0.0757351	-0.174654	-0.0505117		1.5	0.503193	-0.129571	-0.222823	0.0407625	0.273519	-0.0342551	-0.00338851	-0.129902	0.025348	0.00908041	-0.0324683	0.00550637	0.0327051	-0.0790978	0.105156	-0.0578507	-0.0260977	-0.0355551
	2	0.316965	0.0901384	-0.336301	-0.0571609	0.142487	0.0396266	-0.108011	-0.242132	-0.0311131	-0.0877163	-0.0151383	0.217946	0.0962348	0.143796	-0.0789218	-0.152051	-0.0241844	-0.0309851	0.0147086	0.0537536	0.0184422	-0.0396801	-0.00509434	0.00254534	0.0226762	0.0378676	-0.132745	0.0474941		2	0.340837	-0.0746835	-0.101732	0.0166444	0.412119	-0.00877788	-0.076111	-0.111889	-0.0130304	-0.0676195	-0.0238579	-0.150669	-0.0203378	-0.153552	0.0183815	-0.0838742	0.00623161	-0.107685
	2.5	0.279829	0.142538	-0.292192	-0.0846627	0.0866879	-0.0591823	-0.0727658	-0.193953	-0.0635992	-0.138117	-0.121824	0.129717	0.00941307	0.234612	-0.111882	-0.135542	-0.0840511	-0.0858229	-0.116616	0.0270439	-0.0151154	-0.093365	-0.055665	-0.0185598	0.0436526	-0.117728	-0.158813	-0.131724		2.5	0.262452	-0.18086	-0.199014	-0.00985666	0.277703	-0.0575914	-0.0910335	-0.0985061	-0.15416	-0.12589	-0.031691	-0.152019	-5.14231e-05	-0.173658	-0.0571735	0.000156016	-0.0219983	-0.0701821
	3	0.373661	0.0940121	-0.313014	-0.0930091	0.130729	0.0622173	0.224145	-0.306135	-0.0797838	-0.225665	-0.0262189	0.169138	-0.0766334	0.37048	-0.100474	-0.220883	-0.0467709	-0.0144987	-0.00767408	-2.22767e-05	-0.098286	-0.07815	-0.0463461	-0.0256019	0.0370133	-0.0801777	-0.149388	-0.143138		3	7.27858	1.35439	4.52189	0.43734	4.03482	-0.0466726	1.30835	0.980781	1.12892	1.08334	1.04742	0.459458	1.48271	0.130971	0.535569	0.645844	0.200297	0.696009
	3.5	-0.0341626	0.102639	-0.266027	-0.119857	0.0617776	-0.104593	-0.215707	-0.298665	-0.140023	-0.0979316	0.117517	0.368688	-0.00908084	0.0843055	-0.0472831	-0.146758	-0.0319796	-0.0460099	-0.193507	0.0156382	-0.0933319	-0.0643614	-0.0532687	-0.0423799	0.0155879	-0.0877935	-0.239623	-0.144713		3.5	8.98659	2.65126	7.32708	0.518757	4.69903	-0.0302587	1.41815	1.06314	1.34917	1.30771	1.08814	0.548316	2.20238	0.399878	1.91227	0.79565	0.261352	0.75399
	4	-0.0310437	0.0829273	-0.0813699	-0.146879	0.18055	-0.299118	-0.0453314	-0.220164	-0.0919661	-0.0219502	0.0206005	5.2844	0.0299003	0.0699968	-0.061334	-0.035372	-0.0354094	-0.0100555	-0.225821	0.0647137	-0.0756491	-0.048325	-0.0557715	-0.0502492	-0.0387453	-0.0215782	-0.177929	-0.263448		4	9.08764	3.72466	8.37867	0.580243	5.22765	-0.0588403	1.47569	1.13869	1.39445	1.38707	1.10153	0.573634	2.53002	0.783476	2.43256	0.815215	0.279972	0.781482
	4.5	0.16709	0.094027	-0.198973	-0.161306	0.00777202	-0.0608143	-0.10177	0.487535	-0.0772422	-0.184213	-0.118484	1.38164	0.0203765	0.256913	-0.150944	-0.124746	-0.0346494	-0.0181234	-0.259188	-0.0167966	-0.0095827	-0.00635401	-0.0439321	-0.0407466	-0.0233498	-0.0356463	-0.163425	-0.272238		4.5	9.01229	3.86625	8.66931	0.591833	5.15701	-0.0731133	1.46253	1.13469	1.38984	1.42584	1.08353	0.553228	2.72023	1.18996	2.43674	0.860428	0.295859	0.78597
	5	0.18104	0.190229	-0.254795	-0.117721	0.31666	-0.0741568	-0.112563	-0.195147	-0.0761028	-0.112284	-0.0613334	0.52187	0.18361	0.0627135	0.0042172	-0.0172546	-0.0119461	-0.00152002	-0.21683	0.0342615	-0.0770594	-0.0202723	-0.0279035	0.0178386	0.0442941	-0.0526761	-0.059889	-0.206376		5	9.27698	4.1171	9.38721	0.638481	5.40944	-0.0405709	1.50306	1.19028	1.43174	1.43234	1.14578	0.660602	2.93593	1.26388	2.47422	0.876186	0.337873	0.834031
	5.5	0.280941	0.293583	-0.159041	-0.115499	0.118175	-0.00581229	0.389458	0.356878	-0.047064	-0.0932883	0.0333666	0.123146	0.104651	0.217725	0.00423663	-0.0280505	-0.00298164	-0.0230927	-0.25964	0.0102473	0.0218052	-0.0133132	-0.0227204	0.00553611	0.0503881	0.0782737	-0.0862242	-0.186303		5.5	9.18103	3.57806	9.66282	0.637614	5.24071	-0.0583051	1.46625	1.20958	1.43067	1.40733	1.12467	0.706813	2.89808	1.48778	2.17689	0.896842	0.336927	0.821357
	6	-0.0154493	0.0519674	-0.246918	-0.110007	0.0569948	-0.0421176	0.529063	-0.256895	-0.0436459	0.00818911	0.0963855	-0.150929	0.215504	0.260393	0.0752876	-0.0943876	-0.00237752	-0.00309851	-0.249784	-0.0144798	-0.06867	0.00937973	-0.00410032	0.0213172	0.0630894	0.0200973	-0.048593	-0.163081		6	9.13937	2.9606	9.20659	0.631007	5.41681	0.015165	1.45295	1.20335	1.40824	1.44663	1.11588	0.673937	2.83745	1.47056	2.17665	0.891413	0.341882	0.803298
	6.5	-0.046614	0.069712	-0.0704795	-0.189483	0.211837	0.00108801	-0.12889	0.0763349	-0.0525562	0.00666948	0.116924	-0.152619	0.177298	0.410248	-0.0315609	-0.142584	0.0268543	-0.0135048	-0.259188	0.109356	-0.111883	0.139745	-0.0266965	0.0336197	0.056418	0.088534	-0.0719872	-0.148255		6.5	9.02251	2.91452	8.15849	0.635376	5.19669	-0.0412489	1.47758	1.16079	1.40085	1.37431	1.12557	0.700119	2.76574	1.16141	1.61447	0.881553	0.340366	0.798126
	7	0.243684	0.124927	-0.212808	-0.161872	0.225986	-0.139037	-0.0613054	-0.184892	-0.0791411	-0.0211904	-0.0751607	-0.20443	0.145515	0.346632	0.0843439	-0.160165	0.0654013	0.00795089	-0.18636	0.0991089	-0.14497	0.228917	-0.00598186	0.0325167	0.126564	0.0779564	0.00962503	-0.0770139		7	8.96903	2.48641	8.08285	0.613677	5.34851	-0.0512756	1.44937	1.1597	1.36864	1.33477	1.11732	0.742658	2.65942	1.19905	1.06422	0.83999	0.361073	0.793516
	7.5	-0.0803656	0.00369493	-0.209247	-0.166732	0.174173	-0.0665121	0.0239805	-0.239613	-0.00356413	-0.0239764	-0.0940446	0.149427	0.20155	0.114857	0.0323772	-0.180311	0.0391121	-0.00865244	-0.262047	0.108621	-0.212555	0.216425	0.00527185	0.0253473	0.182084	0.00306748	-0.0780028	-0.18053		7.5	8.82439	2.56328	7.8058	0.585912	5.19585	-0.0647636	1.42141	1.14157	1.33977	1.37447	1.07145	0.664489	2.41982	0.978746	0.9926	0.823733	0.352258	0.799708
	8	0.170233	-0.0433409	-0.214041	-0.200859	0.26106	-0.214797	0.327014	0.0506984	-0.0546889	0.00928662	-0.054966	0.303923	0.248837	0.0938447	-0.0286458	-0.223704	0.0301477	-0.0325636	-0.290787	0.00427712	-0.247161	0.143678	0.00172178	0.0159508	0.162679	-0.00148085	-0.00688457	-0.290606		8	8.80348	1.87101	6.37133	0.58194	5.21242	-0.0275112	1.47354	1.10232	1.33465	1.28474	1.09603	0.690618	2.24891	0.778016	0.587252	0.808724	0.355847	0.780234
	8.5	0.240976	-0.061905	-0.14589	-0.172245	0.198485	-0.141041	0.673417	-0.0259017	-0.0631902	0.0872098	-0.0409514	0.529942	0.311739	0.0415082	-0.0087842	-0.1957	-0.0180652	0.014031	-0.168153	0.0224549	-0.0901859	0.0959153	-0.00170403	0.0314349	0.122234	-0.11942	-0.119912	-0.269877		8.5	8.60712	1.58384	5.54221	0.551143	5.0852	-0.0487422	1.39398	1.0803	1.33754	1.23921	1.08335	0.665191	2.14491	0.582058	0.241108	0.816463	0.35382	0.760958
	9	0.442131	-0.0130067	-0.146507	-0.202275	0.356716	-0.0816011	-0.0395227	-0.128271	-0.0898919	0.000759814	-0.041045	0.22921	0.279623	0.248469	-0.0523943	-0.21109	-0.0172273	0.0361298	-0.190573	0.0335487	-0.181457	0.0341474	0.0255605	0.0211899	0.162005	-0.0108949	-0.145378	-0.244555		9	8.36606	1.28819	4.65765	0.508322	5.00653	-0.0116325	1.36492	1.02747	1.29028	1.17067	1.04036	0.62724	1.86681	0.38268	0.285032	0.772903	0.361794	0.78171
	9.5	-0.124538	-0.0442647	-0.298356	-0.230278	0.396572	-0.0851228	0.0112642	-0.16319	-0.125708	-0.107894	-0.0255634	0.28609	0.31938	0.14515	-0.0895911	-0.224544	0.00362474	0.0659456	-0.161193	0.0327022	-0.117885	0.0201859	0.0224542	0.0367589	0.162294	0.0225301	-0.0924403	-0.0628444		9.5	8.216	1.23054	3.11171	0.487273	5.21091	-0.0279037	1.30588	1.00591	1.3185	1.09701	1.02505	0.753401	1.74543	0.283017	0.0131296	0.769845	0.322947	0.757474
	10	0.102705	0.0629181	-0.166986	-0.246143	0.291949	-0.120226	0.374269	-0.240276	-0.147298	-0.00346138	0.0314314	0.120894	0.265891	0.100354	-0.0829058	-0.161005	0.0210469	0.0502192	-0.274875	0.0625306	-0.191148	0.0899935	0.0488844	0.0375013	0.0953236	-0.038608	-0.0348239	-0.132118		10	7.80731	1.03464	3.33081	0.453082	5.00033	-0.0767529	1.22475	0.960629	1.28894	1.01378	0.996532	0.623084	1.46276	0.119718	-0.109573	0.75078	0.331416	0.764746
	10.5	-0.116051	0.106915	-0.187945	-0.253879	0.275608	-0.0959171	0.0857569	-0.123762	-0.21858	-0.116674	-0.0874586	0.143983	0.206202	0.103448	-0.113048	-0.207429	0.00565148	0.0769366	-0.222548	0.13894	-0.23653	0.0962611	0.0462218	0.0674091	0.120534	-0.0581764	-0.116369	-0.0198111		10.5	7.40916	0.786554	2.44084	0.405856	4.76515	-0.0562712	1.25127	0.930244	1.25967	0.907369	0.982719	0.6538	1.317	0.142197	-0.143113	0.767567	0.316025	0.724277
	11	-0.171152	-0.0270862	-0.348219	-0.270245	0.177162	-0.131564	-0.0852467	0.214639	-0.20222	-0.060954	-0.112991	0.191102	0.268882	0.137738	-0.0966845	-0.194721	0.0137	0.0471792	-0.224918	0.0808421	-0.239423	0.0820834	0.069528	0.0804963	0.109244	0.0518299	-0.137691	-0.0620572		11	6.65709	0.536667	2.11881	0.373001	4.66639	-0.0465299	1.26932	0.860294	1.26379	0.819816	0.988938	0.685705	1.14262	0.0601909	-0.181189	0.65689	0.303382	0.720763
	11.5	0.182781	-0.0740774	-0.455137	-0.245772	0.304305	-0.156789	0.121826	0.0487535	-0.227052	-0.132292	-0.218085	0.053501	0.273533	-0.229069	-0.138312	-0.155362	0.0381377	0.0199942	-0.127149	0.0879483	-0.0987199	0.0153879	0.136216	0.0478099	0.115723	0.0666385	-0.136087	-0.0610076		11.5	6.24633	0.397069	1.05183	0.291584	4.6545	-0.0545584	1.24228	0.855275	1.21149	0.776052	0.949115	0.54702	1.04823	-0.0271739	-0.25555	0.603251	0.307676	0.700406
	12	0.108532	-0.110654	-0.262192	-0.256145	0.308489	-0.235383	0.22913	-0.248011	-0.168829	-0.0775011	-0.0750671	-0.199549	0.312846	0.099001	-0.0742576	-0.177606	0.00767822	0.0108156	-0.156754	-0.0126309	-0.195885	0.0185433	0.141683	0.0588822	0.110751	-0.189338	-0.153599	-0.189452		12	5.20338	0.329456	1.05748	0.248114	4.40609	-0.0596253	1.21028	0.78692	1.19076	0.701878	0.935661	0.633287	0.895302	-0.132629	-0.282168	0.55782	0.30164	0.686851
	12.5	-0.0408839	-0.137487	-0.33	-0.295894	0.234157	-0.148142	0.281094	-0.183389	-0.144902	-0.0242296	-0.0522505	-0.116013	0.309524	-0.25659	-0.123231	-0.179308	0.0107768	0.0186495	-0.16251	-0.0422811	-0.226911	0.00423601	0.0335836	0.0143812	0.104144	-0.165856	-0.201925	-0.217135		12.5	4.33142	0.259721	0.962001	0.212731	4.37345	-0.0821409	1.14733	0.716698	1.17258	0.63082	0.922507	0.452062	0.737536	-0.088564	-0.2873	0.586526	0.283501	0.662097
	13	-0.0761103	-0.143149	-0.286918	-0.269264	0.10283	-0.268969	0.230111	-0.0862359	-0.146597	-0.0929506	-0.13999	-0.249859	0.21495	0.230809	-0.181067	-0.174365	0.024847	0.00970476	-0.206974	-0.0237469	-0.248969	0.00553274	0.00594636	0.0237353	0.0821733	-0.149566	-0.124791	-0.201653		13	3.70945	0.231634	0.544252	0.126765	4.01255	-0.0359679	1.09169	0.670479	1.2033	0.611933	0.902356	0.383341	0.583267	-0.0962441	-0.357126	0.519096	0.277419	0.651706
	13.5	-0.158338	-0.10912	-0.327055	-0.289618	0.23894	-0.202285	-0.0692335	0.0987005	-0.163161	0.00422119	-0.122729	-0.223203	0.254596	0.26078	-0.186898	-0.161354	-0.00836029	-0.00526162	-0.14893	-0.0512586	-0.161604	-0.0123622	-0.0119105	-0.0217202	0.0718776	-0.253649	-0.131542	-0.181055		13.5	2.90022	0.182724	0.605219	0.139474	3.73334	-0.0429616	1.06438	0.565632	1.12061	0.447707	0.856852	0.267491	0.414136	-0.15396	-0.357723	0.470263	0.284401	0.607525
	14	0.0426247	-0.0869947	-0.398699	-0.313285	0.28617	-0.166724	-0.0256682	-0.0628094	-0.15206	0.0166315	-0.0244085	-0.0878543	0.25526	0.154173	-0.157222	-0.119314	-0.012823	-0.00380006	-0.168792	-0.0105146	-0.0965502	-0.0476335	-0.0326251	-0.00237565	-0.00917313	-0.209964	-0.0566139	-0.261349		14	1.99345	-0.0155537	0.509861	0.115897	3.00954	-0.0442819	1.07891	0.512216	1.12752	0.431185	0.817867	0.19661	0.399095	-0.130052	-0.311172	0.302546	0.289101	0.631806
	14.5	0.163584	-0.0882909	-0.200548	-0.30934	0.124751	-0.329697	-0.0184466	-0.0712076	-0.0782647	0.0431406	-0.143143	-0.147362	0.361019	0.160683	-0.194341	-0.0778324	-0.0195853	0.0160187	-0.140466	0.00438851	-0.162797	-0.00146963	-0.0659247	-0.0249231	0.0337097	-0.293844	-0.0965845	-0.277224		14.5	1.60712	-0.0597082	0.004329	0.0764343	2.81938	-0.0611954	0.995764	0.372899	1.09355	0.284904	0.79664	0.16206	0.301931	-0.132935	-0.379804	0.251404	0.251156	0.59972
	15	-0.133266	-0.0753736	-0.33589	-0.307313	0.152451	-0.221526	0.145061	-0.0748762	-0.194888	0.0688054	-0.0412947	-0.288906	0.31639	0.00302933	-0.253556	-0.026768	-0.0219823	0.035779	-0.102359	-0.0143239	-0.111268	-0.0291333	-0.10462	-0.0505038	0.0309834	-0.181828	-0.128802	-0.300446		15	1.01197	-0.0791825	0.130471	0.0536881	2.39304	-0.0260839	0.995764	0.30221	1.03308	0.336109	0.726321	0.0958216	0.219088	-0.121989	-0.404034	0.15742	0.263259	0.604802
	15.5	-0.132008	0.00530401	-0.332192	-0.320934	0.00398565	-0.386532	0.12422	-0.255437	-0.143062	0.0373153	-0.200699	-0.200113	0.287154	0.0378988	-0.240769	-0.112831	-0.0340063	0.0210465	-0.151601	-0.00610381	-0.186483	-0.0216123	-0.107123	-0.0475978	0.095901	-0.265496	-0.183544	-0.341511		15.5	0.83477	-0.129314	0.246633	0.0093873	2.12554	-0.0473863	0.898215	0.326058	0.983116	0.193832	0.711014	0.217232	0.19857	-0.104996	-0.460253	0.168684	0.248213	0.582087
	16	-0.108895	0.0857283	-0.268425	-0.314657	0.224791	-0.323828	0.0147965	0.0129508	-0.208297	-0.0293795	-0.155097	-0.306927	0.294795	0.0445375	-0.214649	-0.144006	-0.02816	0.0282958	-0.149118	0.00503453	-0.269364	-0.0439161	-0.0847755	-0.0524128	0.0398037	-0.213983	-0.179801	-0.227499		16	0.450192	-0.00565589	-0.0342713	0.0326028	1.47941	-0.0549153	0.853121	0.105237	0.966722	0.178384	0.710237	0.199309	0.109917	-0.0813431	-0.332776	0.170026	0.238723	0.580018
	16.5	-0.281425	0.0921051	-0.339178	-0.323047	0.0631726	-0.170904	0.218023	-0.113861	-0.132077	-0.0192486	-0.193707	-0.21926	0.223588	0.0391879	-0.148282	-0.170588	-0.058639	0.0135048	-0.235978	0.0195812	-0.210856	-0.0324616	-0.0749241	-0.0385831	0.0369491	-0.233658	-0.18087	-0.174888		16.5	0.345785	-0.123144	0.0726311	-0.00610174	1.37245	-0.0536307	0.754529	0.143246	0.878672	0.0993472	0.661086	0.106133	0.0591623	-0.145106	-0.433516	0.0405642	0.210268	0.547171
	17	-0.217983	0.0914942	-0.410274	-0.305069	0.270626	-0.162945	-0.0137368	0.0962694	-0.221911	-0.0574926	0.0019352	-0.390839	0.350055	0.246536	-0.208314	-0.219367	-0.094711	0.00923707	-0.290298	0.0261974	-0.347508	0.00276637	-0.0669897	-0.0675363	0.0218423	-0.283901	-0.198316	-0.256626		17	0.106162	-0.130085	-0.174844	0.000758205	0.856712	-0.0878858	0.562753	0.0129941	0.745339	0.155683	0.632743	-0.0423775	0.262309	-0.128878	-0.439962	-0.0448078	0.216424	0.521901
	17.5	0.0653998	-0.0243299	-0.154658	-0.345668	0.320247	-0.284688	0.0320264	0.0690417	-0.222086	-0.0314057	-0.123947	-0.368688	0.255814	-0.0557525	-0.210607	-0.236342	-0.0959972	0.0213973	-0.284881	-0.0196926	-0.289578	-0.0625459	-0.0768057	-0.0448404	0.021682	-0.200867	-0.17706	-0.263317		17.5	0.0691252	-0.140176	-0.0870611	-0.00682384	0.181118	-0.0691882	0.534667	-0.140795	0.678004	0.12546	0.569062	0.171993	-0.083614	-0.186951	-0.45703	-0.101847	0.182729	0.453453
	18	-0.136288	-0.132138	-0.407808	-0.35785	0.201873	-0.409036	0.459673	-0.202793	-0.10149	0.0140988	-0.2267	-0.367561	0.349502	-0.0684499	-0.198092	-0.222119	-0.0868769	0.0149079	-0.302712	0.0144576	-0.363094	-0.0724011	-0.0580791	-0.0543218	0.0432356	-0.199915	-0.189827	-0.196536		18	-0.0116539	-0.107269	0.00949976	0.0155613	0.231503	-0.0508118	0.326144	-0.204326	0.573694	0.0421782	0.522602	0.102084	-0.128044	-0.173454	-0.446169	-0.0462431	0.180221	0.415463
	18.5	-0.118179	-0.16514	-0.373288	-0.353883	0.0817059	-0.388708	0.184112	-0.338269	-0.175635	-0.00202617	-0.196579	-0.513234	0.374862	-0.036223	-0.232043	-0.24842	-0.0838757	0.0082432	-0.325358	0.0173758	-0.41014	-0.0486708	-0.0524167	-0.0379892	0.0341908	-0.298286	-0.188824	-0.231567		18.5	-0.0244253	-0.110868	-0.103175	-0.0179081	0.302812	-0.0211954	0.400235	-0.0794429	0.401158	-0.0011552	0.584549	0.106349	-0.142185	-0.193815	-0.490451	0.0267099	0.195582	0.415311
	19	-0.0843548	-0.233406	-0.421507	-0.335273	0.15006	-0.244975	0.0584403	-0.281604	-0.213322	0.00582524	-0.101661	-0.42538	0.328018	-0.316403	-0.265295	-0.209784	-0.119753	0.064601	-0.280969	-0.0115839	-0.34476	-0.0578344	-0.0829295	-0.0166295	0.0791584	-0.205098	-0.258673	-0.313041		19	-0.184227	-0.0806607	0.0532708	-0.0337582	0.15149	-0.0485995	0.196729	-0.196273	0.381223	0.210219	0.517819	0.0482077	-0.0742036	-0.14901	-0.479709	0.0254618	0.182564	0.345099
	19.5	-0.153647	-0.245415	-0.00924658	-0.354014	0.196293	-0.391256	-0.0634248	-0.389144	-0.16579	0.0269312	-0.159529	-0.437019	0.328461	0.0277151	-0.200249	-0.180404	-0.113224	0.0501023	-0.28033	-0.0603921	-0.277826	-0.0650962	-0.0734331	-0.0172659	0.0475335	-0.356886	-0.22806	-0.292181		19.5	-0.130268	-0.0617006	-0.0664983	-0.0248763	0.464178	-0.0772168	0.182262	-0.156162	0.318076	-0.014346	0.493542	-0.0150615	-0.138945	-0.133854	-0.500358	-0.122847	0.153087	0.298361
	20	-0.179203	-0.239351	-0.472466	-0.36698	0.0868872	-0.413818	-0.0551827	-0.320854	-0.277914	-0.106627	-0.189525	-0.537451	0.290144	-0.228102	-0.203494	-0.240935	-0.0939705	0.0372406	-0.339352	0.00712854	-0.255406	0.00466825	-0.0629781	-0.0325803	0.035602	-0.22308	-0.239757	-0.302414		20	-0.35265	0.0592583	-0.19733	-0.0191718	0.274523	-0.0942016	0.137625	-0.157485	0.358258	-0.0172205	0.447979	0.020352	-0.0623506	-0.165263	-0.433039	-0.134704	0.134182	0.27726
	20.5	-0.322091	-0.182214	-0.333082	-0.367809	-0.00079713	-0.274008	0.202598	-0.336413	-0.0758691	-0.102828	-0.148886	-0.561292	0.399779	-0.0855946	-0.157358	-0.233661	-0.0874225	-0.00941245	-0.390889	-0.103275	-0.26394	-0.035617	-0.000195254	-0.038477	0.00821092	-0.330654	-0.283337	-0.297822		20.5	-0.28145	-0.117745	-0.185666	-0.0626422	0.195681	-0.0566994	0.0891438	-0.195689	0.190667	0.175107	0.404389	0.132531	-0.0847453	-0.188533	-0.502984	-0.120632	0.121299	0.23994
	21	-0.465801	-0.124257	-0.266164	-0.364801	-0.0033878	-0.344271	0.242788	-0.219899	-0.191995	-0.026087	-0.0827143	-0.557349	0.292248	-0.148308	-0.220208	-0.247115	-0.0980044	0.00993861	-0.282286	-0.00848741	-0.336299	-0.0427491	0.00985143	0.00795418	0.02258	-0.163211	-0.272241	-0.303201		21	-0.32152	-0.104763	-0.147066	-0.0606925	0.997489	-0.058876	0.0291281	-0.182462	0.144849	0.137899	0.38663	-0.146621	0.001337	-0.194861	-0.558367	-0.202353	0.101883	0.21969
	21.5	-0.325959	-0.178444	-0.50911	-0.359985	0.0623754	-0.216687	0.530594	-0.0887111	-0.285335	-0.0403546	-0.175136	-0.501971	0.287375	0.162488	-0.224658	-0.237298	-0.103383	0.0705057	-0.289358	-0.0410336	-0.36313	-0.0380376	0.0293768	0.00914201	0.0172558	-0.216311	-0.282601	-0.340855		21.5	-0.28592	-0.0268012	-0.0940356	-0.0138643	0.254771	-0.064942	-0.0970937	-0.355237	0.0767346	-0.0304113	0.291318	-0.163788	-0.0802972	-0.117396	-0.555025	-0.153176	0.0847048	0.126915
	22	-0.447088	-0.208287	-0.478562	-0.355779	0.0657633	-0.189085	0.279642	-0.173046	-0.199387	-0.0507387	-0.24293	-0.538014	0.334551	-0.256784	-0.253867	-0.2196	-0.114296	0.0764104	-0.274386	-0.082847	-0.314891	-0.0456019	0.0339031	0.0173931	0.0392585	-0.402264	-0.214023	-0.321307		22	-0.227011	-0.0275082	-0.0804473	-0.0432177	-0.315199	-0.0907404	-0.166167	-0.346211	0.00628132	0.0108535	0.295683	0.0294753	-0.194225	-0.199428	-0.578778	-0.212151	0.163478	0.0860655
	22.5	-0.41851	-0.167762	-0.283288	-0.360094	0.226186	-0.262183	0.0798304	0.143211	-0.228046	-0.00818911	-0.282789	-0.568613	0.32237	-0.0812762	-0.208294	-0.241822	-0.118135	0.0650687	-0.278825	-0.0965026	-0.381934	-0.0582235	0.0279745	0.000127267	0.188017	-0.373281	-0.1665	-0.376804		22.5	-0.234355	-0.14024	-0.181818	-0.0407625	-0.0242718	-0.0984478	-0.214193	-0.339441	-0.115937	0.045402	0.226142	-0.0515547	-0.167665	-0.212441	-0.588685	-0.262356	0.130338	0.0550898
	23	-0.547496	-0.211177	-0.188493	-0.368593	0.064169	-0.350255	0.233055	-0.1875	-0.21154	-0.017729	-0.263437	-0.534259	0.21639	0.0152111	-0.208081	-0.193392	-0.128444	0.0382344	-0.358763	-0.00942303	-0.40985	-0.0285714	0.0369029	0.0278927	0.100231	-0.414639	-0.212486	-0.396746		23	-0.320722	-0.0928723	-0.223545	-0.051233	-0.208236	-0.0797145	-0.154959	-0.274082	-0.0770019	0.0195309	0.206171	-0.203088	-0.0923302	-0.199837	-0.582597	-0.184723	0.0894348	0.0344597
	23.5	-0.217983	-0.180545	-0.408904	-0.36321	0.102431	-0.315553	0.388634	-0.308522	-0.210751	-0.0608696	-0.350272	-0.628121	0.270543	-0.14154	-0.189657	-0.164269	-0.139221	0.0114586	-0.339352	0.0303408	-0.399291	-0.000648368	0.0106857	0.0316895	0.0521842	-0.326423	-0.216229	-0.352139		23.5	-0.182312	-0.116267	-0.189033	-0.0440481	-0.0947439	-0.0761463	-0.214388	-0.349946	-0.12253	-0.0108535	0.162102	-0.108076	-0.162497	-0.191187	-0.587849	-0.22329	0.0653343	0.0404388
	24	-0.280095	-0.278058	-0.383973	-0.376264	-0.0117577	-0.410067	0.251894	0.407576	-0.2279	0.0113972	-0.350396	-0.63976	0.177187	-0.0486626	-0.175354	-0.150908	-0.134369	0.00432622	-0.394086	-0.113834	-0.405005	0.00937973	0.0229689	0.01909	0.110751	-0.096044	-0.21282	-0.264235		24	-0.280971	-0.103349	-0.197691	-0.0536159	-0.0616003	-0.0849242	-0.188714	-0.195806	-0.141642	0.0707358	0.123834	-0.132099	-0.136657	-0.0945346	-0.599905	-0.205879	0.0736831	0.0106346
	24.5	-0.500689	-0.246279	-0.417055	-0.374564	0.203866	-0.482535	0.716315	-0.0834954	-0.227432	-0.00996201	-0.41123	-0.636193	0.250941	-0.0757332	-0.244869	-0.155665	-0.136064	0.040456	-0.281571	-0.0663622	-0.377305	-0.0410201	0.00333706	0.00434829	0.144204	-0.455469	-0.209144	-0.254526		24.5	-0.194604	-0.0564304	-0.309524	-0.0407264	-0.125711	-0.103015	-0.192363	-0.175654	-0.116427	-0.00967144	0.101591	-0.135122	-0.101946	-0.143473	-0.634638	-0.112924	0.0969878	0.0541161
	25	-0.362515	-0.231723	-0.452534	-0.387509	0.0892786	-0.293105	0.212803	-0.147277	-0.269588	-0.00430561	-0.312535	-0.654402	0.21938	-0.147535	-0.210218	-0.240096	-0.155143	0.048173	-0.365459	-0.0919136	-0.348593	0.0182408	0.0108277	-0.0283381	0.154532	-0.27142	-0.227926	-0.251509		25	-0.181354	-0.0406838	-0.391174	-0.0436148	0.0997657	-0.079893	-0.206894	-0.27451	-0.127587	0.0448916	-0.00783305	-0.143166	-0.111357	-0.138982	-0.564813	-0.26323	0.0800649	0.0248292
	25.5	-0.366215	-0.214366	-0.414726	-0.36369	0.254484	-0.33969	0.155344	-0.145995	-0.288577	-0.0164626	-0.359511	-0.642576	0.173533	-0.120464	-0.243101	-0.183575	-0.138578	0.041976	-0.266298	-0.132257	-0.348991	-0.00224768	0.0177858	-0.0126206	0.143434	-0.431458	-0.16162	-0.315534		25.5	-0.347382	-0.0773186	-0.268278	-0.0538687	-0.252762	-0.096521	-0.152939	-0.393713	-0.175766	-0.0135937	-0.00681655	-0.18808	-0.0846682	-0.0783068	-0.568393	-0.182976	0.0591477	-0.0538119
	26	-0.373323	-0.232155	-0.437055	-0.378596	0.0189318	-0.451268	0.330154	-0.201423	-0.131727	-0.0213592	-0.309164	-0.60184	0.249723	-0.108218	-0.271008	-0.221466	-0.15487	0.0608594	-0.317684	-0.127935	-0.474036	-0.0231684	-0.0110407	-0.0186234	0.259542	-0.657923	-0.158612	-0.321963		26	-0.231641	-0.094222	-0.195286	-0.0308337	0.20221	-0.0759679	-0.219406	-0.341387	-0.169974	0.0297397	0.149247	-0.100788	-0.223151	-0.13763	-0.59895	-0.189247	0.0599886	-0.0368787
	26.5	-0.441237	-0.26596	-0.639178	-0.351486	0.140295	-0.506958	0.212175	-0.316655	-0.203535	0.0585057	-0.275267	-0.674488	0.343632	-0.0281663	-0.282455	-0.234104	-0.153389	0.0364806	-0.35391	-0.0353976	-0.389817	-0.00332829	-0.0324831	-0.0188779	0.187825	-0.319865	-0.267963	-0.359486		26.5	-0.219029	-0.0447972	-0.19709	-0.0516301	-0.020924	-0.0570205	-0.157956	-0.508792	-0.183005	0.071703	-0.112055	-0.18997	-0.117193	-0.148806	-0.553831	-0.136015	0.0491621	-0.0532946
	27	-0.468678	-0.275436	-0.227055	-0.366283	0.167198	-0.417712	0.118725	-0.278421	-0.231055	-0.0284508	-0.342343	-0.640511	0.314507	0.286368	-0.283135	-0.245692	-0.161457	0.077112	-0.37855	-0.0221207	-0.325848	-0.047936	-0.0547597	-0.0281048	0.207839	-0.473027	-0.286545	-0.339019		27	-0.00271392	-0.0424835	-0.177609	-0.0539409	0.121527	-0.0514897	-0.123224	-0.329754	-0.265954	-0.0555302	-0.118572	-0.0661304	-0.176253	-0.175495	-0.552519	-0.200137	0.03775	-0.0780934
	27.5	-0.396315	-0.360971	-0.204658	-0.341331	0.277003	-0.51423	0.0489423	-0.341407	-0.155624	-0.134403	-0.235127	-0.591327	0.248837	-0.180471	-0.25515	-0.219414	-0.163815	0.0729027	-0.223	-0.0190688	-0.320496	0.00501405	-0.0255605	-0.00258776	0.20832	-0.67125	-0.248179	-0.257544		27.5	-0.0394317	-0.0264799	-0.286195	-0.0724988	-0.166722	-0.0859233	-0.149355	-0.292056	-0.234592	0.0164146	-0.0929204	0.0544699	-0.0887563	-0.151281	-0.550489	-0.159386	0.0455283	-0.094844
	28	-0.476971	-0.330994	-0.495548	-0.335774	0.274014	-0.478984	0.545508	-0.274752	-0.105609	-0.140312	-0.418441	-0.656655	0.228571	0.00663874	-0.269259	-0.244853	-0.173773	0.027185	-0.287439	-0.0937848	-0.45187	-0.0522585	-0.0466124	-0.0147205	0.169799	-0.382589	-0.229129	-0.376935		28	0.00893997	-0.126165	-0.27862	-0.0741236	0.168229	-0.0723996	-0.139515	-0.303999	-0.240962	0.20087	-0.0810811	-0.196934	-0.0913532	-0.155823	-0.588685	-0.245288	0.0771067	-0.0609624
	28.5	-0.489229	-0.314024	-0.305411	-0.377354	0.289558	-0.36898	0.290906	-0.288322	-0.1305	-0.0302237	-0.42665	-0.617045	0.346401	-0.164679	-0.216845	-0.232775	-0.157637	0.0577024	-0.269985	0.0340388	-0.433825	0	-0.0577418	-0.0357196	0.132722	-0.659192	-0.208676	-0.342299		28.5	-0.136654	-0.165371	-0.170755	-0.0616673	0.0271175	-0.0725067	-0.0953995	-0.210395	-0.26611	0.113693	-0.208802	-0.161682	-0.199676	-0.120178	-0.626164	-0.215489	0.0823323	-0.0491564
	29	-0.475279	-0.306575	-0.516027	-0.368528	0.159426	-0.0952585	0.08925	-0.190461	-0.236664	-0.0505699	-0.392159	-0.560353	0.295127	-0.2631	-0.234297	-0.275398	-0.132108	0.0798012	-0.273069	-0.00387614	-0.424062	-0.00600821	-0.00706463	-0.0359317	0.0937841	-0.629469	-0.182474	-0.273813		29	-0.248244	-0.117874	-0.209355	-0.0600426	-0.00184131	-0.116824	-0.150137	-0.373561	-0.256421	0.0500497	-0.197321	-0.196718	-0.182064	-0.183099	-0.629625	-0.19399	0.072632	-0.0509668
	29.5	-0.359372	-0.324498	-0.301644	-0.370772	-0.0528099	-0.256027	0.0967856	-0.255835	-0.30336	-0.0600253	-0.277108	-0.500845	0.332669	0.0976474	-0.263934	-0.247627	-0.104747	0.0839521	-0.338148	-0.0716195	-0.363239	-0.0346229	0.0108809	-0.0581822	0.107832	-0.348635	-0.219905	-0.34466		29.5	-0.210888	-0.0603509	-0.284873	-0.0663249	0.105792	-0.0931668	-0.132282	-0.44958	-0.270075	-0.0388469	-0.266025	-0.173775	-0.148021	-0.192565	-0.591549	-0.264915	0.105592	-0.0690411
	30	-0.38135	-0.2697	-0.691438	-0.38217	0.127342	-0.355838	-0.00117744	-0.24421	-0.263687	-0.0502322	-0.344653	-0.530317	0.368549	-0.138833	-0.203825	-0.247091	-0.128737	0.135808	-0.280894	-0.0744487	-0.349534	-0.00259347	-0.0282585	-0.0548096	0.0752454	-0.487519	-0.273912	-0.267777		30	-0.124042	-0.0901086	-0.208754	-0.0530021	0.0296284	-0.0757538	-0.163365	-0.254046	-0.359015	-0.12358	-0.178426	-0.14133	-0.126964	-0.188942	-0.626522	-0.186907	0.0871073	-0.0675653
	30.5	-0.585987	-0.309108	-0.374863	-0.382475	0.177361	-0.280536	-0.0225284	-0.326644	-0.116623	-0.0986914	-0.227137	-0.546649	0.24773	-0.356687	-0.238495	-0.270781	-0.147562	0.174335	-0.266223	-0.088327	-0.396181	0.00626756	-0.0670252	-0.0740694	0.0780999	-0.769092	-0.26168	-0.264235		30.5	-0.140166	-0.11691	-0.214767	-0.0737986	-0.0838634	-0.0725424	-0.192493	-0.265601	-0.383851	-0.0909921	-0.245456	-0.120114	-0.164143	-0.172178	-0.545238	-0.218922	0.0623911	-0.078778
	31	-0.633785	-0.33536	-0.541781	-0.379184	0.31108	-0.394205	0.225127	-0.273647	-0.200409	-0.0490502	-0.309539	-0.63563	0.328571	-0.100999	-0.189832	-0.20167	-0.155162	0.14335	-0.0447655	-0.0343952	-0.434006	0.00903393	-0.0839235	-0.0710786	0.0368208	-0.785276	-0.263552	-0.265941		31	-0.140485	-0.0413266	-0.142015	-0.0503304	0.209742	-0.0771097	-0.185846	-0.212574	-0.38913	-0.204202	-0.234035	-0.150777	-0.0925616	-0.153832	-0.599427	-0.261951	0.112034	-0.0972934
	31.5	-0.660985	-0.361582	-0.221438	-0.374107	0.285771	-0.366203	0.132894	-0.263923	-0.199708	-0.118869	-0.308353	-0.636193	0.290808	-0.373316	-0.208897	-0.197822	-0.165666	0.114469	0.0352857	-0.0842504	-0.359912	0.0109358	0.132364	-0.0576731	0.083328	-0.676751	-0.245304	-0.332196		31.5	-0.209291	0.100135	-0.302429	-0.0240459	0.163542	-0.0944157	-0.242148	-0.517857	-0.287003	-0.165328	-0.290122	-0.0916649	-0.127195	-0.171132	-0.65493	-0.279331	0.133507	-0.0963654
	32	-0.575252	-0.358736	-0.483288	-0.35822	0.25269	-0.397784	0.14094	-0.286598	-0.179346	0.0203461	-0.488701	-0.550967	0.248173	-0.402836	-0.251652	-0.138807	-0.174728	0.0944168	-0.220554	-0.150657	-0.284552	-0.0247677	-0.0159398	-0.0642274	0.0952595	-0.235879	-0.294766	-0.31396		32	-0.159642	0.0726268	-0.140933	-0.0362855	0.297623	-0.0768956	-0.284439	-0.338352	-0.258804	-0.0536496	-0.227816	-0.250378	-0.153781	-0.083614	-0.59895	-0.174207	0.115878	-0.0690106
	32.5	-0.460192	-0.394106	-0.519863	-0.392194	0.116381	-0.336139	0.151772	-0.278598	-0.255711	-0.0926973	-0.411761	-0.528065	0.177741	0.0259104	-0.155162	-0.246718	-0.176852	0.112248	-0.23816	-0.18004	-0.337564	-0.0146099	-0.0680192	-0.0741966	0.0651421	-0.771631	-0.331194	-0.411703		32.5	-0.135696	0.0322643	-0.0725108	-0.0257429	0.117677	-0.0933095	-0.290695	-0.272331	-0.243992	0.0237488	-0.243183	-0.26274	-0.12411	-0.142453	-0.59334	-0.176267	0.140609	-0.0987083
	33	-0.575276	-0.352151	-0.317603	-0.406882	0.349143	-0.316784	0.220888	-0.284123	-0.238767	-0.144027	-0.453555	-0.561479	0.266113	-0.161328	-0.208761	-0.237368	-0.206903	0.115931	-0.278825	-0.121653	-0.371303	-0.0353145	-0.153168	-0.0969138	0.0563538	-0.306431	-0.320901	-0.390318		33	-0.0644955	-0.0527669	-0.304353	-0.0190634	0.0369936	-0.0706869	-0.351297	-0.422269	-0.20793	0.0223518	-0.260225	-0.121086	-0.151158	-0.206241	-0.668537	-0.196674	0.15525	-0.0939311
	33.5	-0.553275	-0.332365	-0.451781	-0.383564	0.0982463	-0.29342	0.149535	-0.23369	-0.2305	-0.195272	-0.316249	-0.602591	0.318494	-0.155076	-0.199957	-0.195794	-0.190884	0.124642	-0.144303	-0.121697	-0.294966	-0.0288308	-0.140742	-0.0926503	0.072038	-0.866512	-0.317024	-0.383889		33.5	-0.145275	-0.0573944	0.151275	-0.0687078	0.338467	-0.0843176	-0.317607	-0.3885	-0.160174	-0.0715687	-0.263992	-0.243792	-0.078626	-0.233951	-0.608498	-0.304793	0.129272	-0.0826728
	34	-0.498634	-0.245862	-0.201164	-0.402807	0.0936628	-0.27982	0.0197025	-0.240453	-0.208677	-0.176615	-0.336663	-0.663976	0.346179	-0.0832743	-0.240963	-0.232098	-0.179132	0.151184	-0.20389	-0.136757	-0.402763	-0.016166	-0.0791487	-0.120161	0.126499	-0.367358	-0.299512	-0.300577		34	-0.0948276	-0.156694	0.0479798	-0.0206521	0.161533	-0.102944	-0.309071	-0.35761	-0.199621	-0.104613	-0.335745	-0.280717	-0.128738	-0.239998	-0.625448	-0.158419	0.154544	-0.0881955
	34.5	-0.463142	-0.257334	-0.351301	-0.402959	0.282782	-0.359732	0.243612	-0.28262	-0.183494	-0.105023	-0.310038	-0.599775	0.319158	-0.299839	-0.277013	-0.233731	-0.18494	0.168196	-0.23263	-0.0985297	-0.40298	-0.0885239	-0.0912544	-0.0993743	0.0733851	-0.69854	-0.290689	-0.336395		34.5	-0.0245849	-0.110226	0.0882636	-0.0383435	-0.113324	-0.0642997	-0.283396	-0.37605	-0.239203	0.0182683	-0.320976	-0.219553	-0.148381	-0.162814	-0.583433	-0.215864	0.110382	-0.0652528
	35	-0.572931	-0.242033	-0.0668493	-0.443754	0.28896	-0.445427	0.0616979	0.000486209	-0.151446	-0.10916	-0.379986	-0.571429	0.375305	-0.0887528	-0.248406	-0.264509	-0.182095	0.167904	-0.286988	-0.0469147	-0.403341	-0.0631943	-0.111898	-0.103892	0.0593688	-0.0562725	-0.281331	-0.352007		35	0.0715198	-0.127065	0.0602453	-0.0324945	-0.0525611	-0.0237645	-0.27082	-0.344032	-0.32556	-0.0152325	-0.25586	-0.193317	-0.0909932	-0.116784	-0.635832	-0.17324	0.0855156	-0.0593345
Fig. 1D	Ta1/2 (s)	Td1/2 (s)		Fig. 1G	X (sec)	jRGECO1a + EGFP												jRGECO1a + OptoSTIM1															Fig. 1H	jRGECO1a + EGFP		jRGECO1a + OptoSTIM1
	22.24	419.5			0	0	0	0	0	0	0	0	0	0	0	0	0	0	0	0	0	0	0	0	0	0	0	0	0	0	0			pre-stim	post-stim	pre-stim	post-stim
	40.45	195.3			5	-0.01047	0.10657	-0.0302	0.03956	-0.08439	-0.04687	-0.10628	-0.06293	-0.07719	-0.01883	-0.09284	0.06866	-0.0523	-0.03708	0.04198	0.04599	-0.31213	0.06402	-0.04482	-0.03158	-0.01409	-0.00618	0.08503	-0.01337	0.01154	0.10615			0.10262	0.14039	0.053	1.61936
	31.64	217.9			10	-0.04716	-0.06641	0.02716	0.00021	-0.01922	-0.00795	0.08883	0.06977	-0.06001	0.0139	0.0342	-0.09068	0.01787	-0.0151	-0.0018	0.02803	-0.15738	-0.02493	0.02859	-0.11494	-0.02853	0.0203	0.13423	-0.04393	0.02228	0.10203			0.10657	0.10137	0.10788	1.38149
	21.43	368.5			15	0.00846	-0.12228	-0.05175	-0.12387	0.03628	-0.01311	-0.03921	-0.22203	-0.17599	0.02821	0.09796	0.00466	-0.03868	0.02914	-0.03042	-0.08136	-0.21081	0.06175	-0.03277	-0.01234	-0.07075	-0.10443	0.0486	-0.01758	-0.04503	0.00642			0.11986	0.09748	0.04198	0.913
	20.63	519.9			20	0.00418	0.03705	-0.09244	0.01704	0.0345	0.10779	-0.03215	0.00837	-0.0218	0.06985	0.05428	0.13233	-0.0541	0.10788	-0.01275	-0.01111	-0.24669	0.0915	-0.06507	-0.01183	-0.07365	0.03178	0.06402	-0.01692	-0.0559	-0.01678			0.03956	0.12876	0.12034	0.91835
	19.75	643.8			25	-0.0069	0.06166	-0.1035	-0.05927	0.0404	0.01122	-0.14043	0.11124	0.05702	0.00733	-0.07037	-0.00811	0.01382	-0.07778	-0.01046	0.03574	0.02023	-0.05625	-0.0775	0.01377	-0.02165	-0.12774	0.05931	-0.03172	-0.10107	0.07732			0.0404	0.11298	0.02023	2.01458
	17.41	513.2			30	0.10262	0.06568	0.03139	-0.07246	-0.08969	-0.00329	-0.14862	0.1103	0.03191	-0.05281	0.05189	0.02826	-0.09351	0.09849	-0.09399	-0.01539	-0.31506	0.02666	-0.06803	-0.02369	0.11982	-0.04226	0.02299	0.15965	-0.04535	-0.00615			0.10779	0.08442	0.09918	0.81529
	23.72	773.4			35	0.01907	0.02018	0.01146	-0.04648	0.0035	-0.03018	-0.02727	0.10539	-0.04819	-0.04807	0.00992	0.01215	-0.02531	-0.04107	0.01998	0.00975	-0.11926	0.05657	-0.0048	0.04055	-0.02343	-0.12097	-0.01489	0.02158	0.03107	-0.01747			0.08883	0.0997	0.08094	0.99761
	21.27	365.5			40	-0.06215	-0.06132	0.11986	-0.05821	-0.07953	-0.14781	0.06434	0.03434	-0.0377	-0.03637	0.06789	-0.02071	-0.06796	-0.08039	-0.02879	0.12034	-0.3449	0.09918	0.00284	-0.04108	0.11297	-0.12237	0.03251	-0.08278	-0.14103	0.03319			0.11124	0.08874	0.04055	1.00764
	20.64	1186			45	0.01887	0.02608	0.05725	-0.09113	-0.07909	-0.03313	-0.07646	0.027	0.15732	-0.07509	-0.02771	0.08667	-0.05455	-0.14597	0.00798	0.06385	-0.23116	0.07463	-0.06734	-0.0132	0.12934	-0.05279	0.04649	-0.11759	-0.00138	-0.03141			0.15732	0.09797	0.12934	1.39807
	19.26	459.6			50	-0.02331	-0.05256	0.08376	0.01055	0.02437	-0.05125	-0.0825	-0.11248	0.01799	-0.04252	0.08501	0.0803	0.053	-0.02944	-0.01907	0.02183	-0.19831	0.09409	0.08094	-0.06877	0.07537	-0.03773	0.06099	0.00978	0.04896	0.03189			0.06985	0.16722	0.03178	1.07205
	30.78	303			55	-0.0421	-0.08491	0.04495	-0.04184	-0.03636	-0.14246	-0.15813	-0.00486	0.04939	-0.09285	-0.08171	-0.11614	-0.00046	-0.06642	-0.04789	0.01352	-0.22309	-0.02444	0.01447	-0.01278	-0.01825	-0.02856	0.0053	-0.06603	-0.09712	-0.03951			0.09796	0.14161	0.13423	1.56515
	43.68	174.5			60	0.00762	0.01727	-0.11273	0.00891	-0.04878	-0.11917	-0.23825	0.06456	-0.11913	-0.06973	-0.11715	0.10477	-0.00369	-0.16125	-0.04285	0.04636	-0.28563	0.00555	-0.02447	-0.01781	-0.04659	-0.10008	0.16079	-0.11533	-0.04667	0.06125			0.13233	0.14079	0.15965	1.26604
	17.08	145.8			65	0.10812	-0.06117	-0.07307	0.0526	-0.15775	-0.18134	-0.25335	-0.16361	-0.05867	-0.05454	-0.08659	0.0493	0.15926	0.09858	0.02371	0.19514	0.09164	0.04721	0.26124	0.35207	0.43274	-0.0351	0.41171	0.2104	0.29192	0.10165					0.04896	1.20809
	15.12	523.1			70	0.04642	-0.03144	-0.04754	-0.12163	-0.11923	-0.05416	-0.01948	0.0551	0.09103	0.06779	0.05995	0.05597	0.56634	0.25866	0.30557	0.0863	1.09989	0.16464	0.58511	0.64128	0.87354	0.45097	0.60397	0.79156	0.23896	0.74968					0.10615	1.60714
	26.05	845.4			75	-0.01585	-0.03385	0.09748	0.01437	-0.03335	-0.0691	-0.22318	-0.00689	-0.10783	-0.01094	-0.0924	-0.01508	0.73068	0.599	0.39773	0.29411	1.17312	0.47257	0.61635	0.83019	1.00225	0.61987	0.95124	0.79339	0.54536	1.26572
	21.4	292.9			80	0.04079	0.04206	0.01034	-0.03656	-0.16822	-0.07097	-0.07689	-0.03027	0.0901	-0.08808	-0.09387	-0.05037	1.11446	0.95393	0.50716	0.42917	1.62886	0.33017	0.97541	0.82775	1.22513	0.70483	1.33844	1.17219	0.48675	1.11469
	22.09	610.7			85	0.0683	0.00761	0.03313	-0.12412	-0.10513	-0.04439	-0.20373	-0.06887	-0.25066	-0.12769	-0.03849	0.07381	1.0802	1.06668	0.57899	0.47583	1.40014	0.6251	0.96797	0.90953	1.27794	0.80094	1.37044	0.99737	0.47282	1.2868
	20.51	891.5			90	-0.04662	-0.02372	0.03634	0.003	-0.13037	-0.17874	-0.10493	0.04821	-0.09059	-0.09113	-0.02812	0.05181	1.30011	1.06938	0.76575	0.66088	1.51851	0.46579	0.96882	1.00148	0.92342	0.8394	1.54549	1.21193	0.83741	1.39044
	21.54	347.6			95	0.0249	-0.05001	-0.05482	-0.04402	-0.13495	-0.02707	-0.14259	-0.07526	-0.07335	-0.10239	0.02976	-0.11449	1.42998	1.18923	0.83533	0.63653	1.7488	0.67115	0.95416	0.98214	1.2598	0.93649	1.37165	1.19226	0.85065	1.5372
	19.08	411.2			100	0.02465	0.09242	-0.00332	-0.18263	0.02604	-0.0492	-0.11259	-0.00813	-0.00234	-0.09934	0.06479	0.0861	1.44248	1.08086	0.8082	0.68967	1.27875	0.51321	0.91281	0.84348	0.92972	1.03679	1.56515	0.97378	1.07551	1.51197
	23.23	416.8			105	-0.00073	0.03364	-0.11972	-0.13045	0.08105	-0.16561	-0.15771	-0.21668	-0.23866	-0.00116	0.0156	-0.11406	1.55798	1.38149	0.78018	0.66648	1.8528	0.56364	0.95261	0.98172	1.11258	1.01432	1.46177	1.26304	1.00219	1.60714
	9.52	457.3			110	0.00677	-0.01784	0.01046	-0.08686	0.052	-0.03305	-0.12333	-0.18972	0.04595	0.00243	0.04801	-0.13501	1.44207	1.24587	0.84459	0.71624	1.44792	0.68019	0.99372	0.75441	1.2279	0.88187	1.48808	1.14743	0.61362	1.39682
	22.88	1319			115	0.05689	0.03004	-0.09098	0.06291	-0.00255	0.02359	-0.16695	-0.05931	0.07577	-0.13313	-0.01855	-0.00737	1.58432	1.09385	0.81512	0.80902	1.5343	0.75965	0.94966	0.84329	1.28981	1.05307	1.40804	1.08982	1.01849	1.48027
	26.15	389.3			120	0.01492	0.00598	0.0371	-0.00236	-0.00679	-0.10269	-0.20533	0.0663	0.02859	-0.03732	0.05689	-0.20637	1.47572	1.0784	0.84119	0.80616	1.40915	0.63829	0.92881	0.92	1.17713	0.95856	1.44211	1.07471	0.85265	1.37474
	19.83	1018			125	-0.06052	-0.02312	0.04407	-0.11463	-0.10001	-0.06609	-0.12236	-0.33599	-0.13841	0.02312	0.07192	-0.01192	1.4068	0.86857	0.8049	0.86795	1.42106	0.54882	0.91498	0.94718	0.9607	0.88244	1.44136	1.01457	0.8677	1.42942
	21.61	573			130	0.00685	0.07468	-0.02694	-0.07221	0.02797	0.02601	-0.16705	-0.05763	0.08253	-0.03953	0.10317	0.14079	1.37605	0.8471	0.86207	0.72504	1.37924	0.49451	0.9471	0.98145	1.29344	1.07205	1.4247	1.12003	0.67139	1.50962
					135	-0.06622	-0.03892	-0.10795	-0.02665	-0.05951	-0.21798	0.04504	-0.06367	-0.00479	0.01598	0.06989	-0.14627	1.46238	1.03138	0.9073	0.67925	1.5096	0.73537	0.97239	0.88473	1.01647	0.97245	1.45341	1.19598	0.84347	1.53995
					140	-0.02955	-0.00404	0.04167	-0.03474	-0.01708	-0.17809	-0.16226	-0.07492	-0.07848	-0.02471	-0.01946	-0.16164	1.41072	1.15099	0.89034	0.76563	1.77038	0.58151	0.9538	0.93548	1.06701	0.93728	1.41846	1.26604	0.87262	1.37267
					145	0.01581	-0.02708	-0.00053	-0.08931	-0.01472	-0.14561	-0.15999	-0.11585	-0.0116	0.06693	0.01664	-0.117	1.58522	1.28626	0.913	0.74031	1.76558	0.49725	0.96321	0.79252	1.13009	0.98927	1.46883	1.20075	0.82467	1.44411
					150	-0.024	-0.08791	0.05514	-0.15962	-0.11308	-0.05302	-0.06445	-0.0385	0.02154	-0.10349	0.06939	-0.08734	1.54517	1.14852	0.85341	0.75713	1.67538	0.64988	0.89467	0.85285	1.23728	1.02828	1.39114	1.1624	0.95663	1.58782
					155	-0.05567	0.02264	0.03691	-0.06839	-0.09067	-0.07379	-0.00651	-0.08869	0.09639	0.0616	-0.06031	0.01254	1.41307	1.09283	0.77263	0.63902	2.01458	0.53126	0.95606	0.88309	1.39807	0.92255	1.45103	1.11218	1.01012	1.36847
					160	0.09854	-0.12396	0.04003	-0.03599	-0.04804	-0.13326	-0.17363	-0.14097	0.03273	-0.11934	0.09479	-0.02629	1.61476	1.1526	0.85583	0.80286	1.71311	0.62649	0.96487	0.97883	1.07357	0.8553	1.46716	1.13579	0.91711	1.34269
					165	0.06692	0.07224	-0.01559	0.02492	-0.21443	-0.01388	0.04053	-0.31538	0.08709	0.10196	0.01923	0.08221	1.5049	1.24556	0.90681	0.73332	1.68124	0.75342	0.95319	0.76852	0.83309	0.92438	1.47481	1.17762	1.00369	1.46093
					170	0.01275	0.04715	0.00607	0.0271	-0.18499	-0.13602	-0.23187	-0.11168	0.06907	-0.0021	0.09751	-0.01112	1.34714	0.9917	0.85141	0.78165	1.64954	0.64168	0.93511	0.87123	1.04447	0.90131	1.46535	1.15399	1.02184	1.37817
					175	0.03052	0.03228	-0.03191	0.01055	-0.17697	0.00819	-0.06622	-0.17793	-0.02774	-0.10465	-0.02762	0.02705	1.51215	0.95979	0.80801	0.6874	1.53061	0.63574	0.97145	0.80593	1.13817	0.85466	1.40654	1.15455	0.80834	1.32955
					180	-0.01467	0.02732	-0.01585	0.05985	-0.03551	0.01414	-0.18735	-0.16673	0.02515	-0.07631	-0.03593	-0.14735	1.52551	1.15139	0.71792	0.77064	1.57093	0.55203	0.99761	0.94529	1.05561	0.98973	1.31468	1.25294	0.67945	1.46309
					185	-0.04988	-0.05623	0.01743	-0.12794	-0.06221	-0.0402	-0.03085	-0.11193	0.09797	-0.019	-0.05449	-0.11579	1.42029	1.12253	0.83849	0.70584	1.54334	0.55399	0.97772	0.7443	1.13056	0.88619	1.42324	1.09362	0.98177	1.42128
					190	0.12748	-0.12624	-0.09593	-0.10981	-0.15252	-0.03408	-0.0842	-0.15276	0.0763	-0.07208	0.07226	0.04692	1.41422	1.28468	0.76174	0.65346	1.30576	0.68088	0.94432	0.74559	0.97524	0.80732	1.30637	1.14731	0.75546	1.4684
					195	0.11179	0.0185	0.03506	-0.00861	-0.18083	-0.08312	-0.14674	-0.16683	0.07373	-0.07167	-0.01509	-0.0117	1.33463	1.23718	0.85143	0.6982	1.49414	0.53005	0.91538	0.86406	0.9269	0.76702	1.46758	1.13947	1.20809	1.34133
					200	0.03639	0.08418	0.0703	-0.02504	-0.07994	-0.0728	-0.05333	-0.00015	0.00966	-0.05289	0.06548	0.02475	1.30569	0.9547	0.83162	0.79379	1.52715	0.66288	0.86513	0.85322	0.94455	0.97684	1.33206	1.07275	0.97759	1.4683
					205	0.09341	-0.04891	0.00588	0.11751	0.04806	0.03432	0.0675	-0.04995	0.01036	-0.04896	-0.01865	0.01964	1.4412	1.07353	0.801	0.81424	1.46123	0.67677	0.89366	0.81553	1.09631	0.93285	1.27236	1.25428	0.8573	1.38531
					210	-0.03615	-0.06668	-0.0125	-0.11933	0.03103	-0.02563	-0.20648	-0.02507	0.01956	-0.0083	-0.01349	0.11368	1.35945	1.13024	0.84027	0.79074	1.437	0.51416	0.8672	1.00764	1.0097	0.93909	1.28984	1.08282	0.90728	1.3467
					215	-0.01239	-0.08085	-0.04555	0.01055	-0.02838	-0.04609	-0.06382	-0.0495	0.04234	-0.01361	0.1292	-0.06093	1.57374	1.20769	0.80763	0.74846	1.61356	0.76414	0.81199	0.71978	1.09229	0.97316	1.33786	1.09682	0.92322	1.46612
					220	0.03692	-0.01661	0.00753	-0.01055	-0.12937	-0.13539	-0.07787	-0.15672	-0.03455	-0.03619	0.07189	0.10559	1.56052	1.12716	0.88901	0.67033	1.76774	0.67569	0.891	0.81658	0.77142	0.94607	1.362	1.18501	0.85156	1.26989
					225	0.14039	-0.07933	-0.0922	-0.00694	-0.08362	-0.07418	-0.11645	-0.13225	-0.2502	0.01151	-0.0124	0.09775	1.42421	0.93855	0.75901	0.75657	1.53442	0.74355	0.86493	0.90459	0.99304	0.85691	1.31338	0.97821	0.97475	1.40305
					230	0.13819	-0.09132	0.04345	-0.09814	-0.06921	-0.16063	-0.05746	-0.02834	-0.10521	-0.08684	0.02004	-0.06907	1.55446	1.02218	0.74795	0.71679	1.3987	0.65456	0.83895	0.8138	0.95597	0.98693	1.34089	1.1862	0.85262	1.30029
					235	0.13167	0.03374	-0.00717	-0.07079	-0.09	-0.19335	-0.11747	-0.14315	-0.05972	0.01374	0.07864	-0.04837	1.57471	0.90669	0.75859	0.65725	1.50911	0.70929	0.79662	0.79242	1.06766	0.95269	1.34551	1.04026	0.76986	1.49611
					240	-0.10029	-0.02359	-0.05911	0.01483	-0.1042	-0.10848	-0.13532	0.03597	-0.01737	-0.03856	0.05423	0.05008	1.38689	0.95258	0.84986	0.81811	1.54613	0.58854	0.76648	0.75508	0.76632	0.83363	1.3767	1.12067	0.68515	1.3453
					245	0.06341	-0.07408	0.01897	-0.09692	-0.13027	0.00612	-0.08089	-0.07804	-0.03316	-0.09102	-0.01374	-0.16727	1.54631	0.81935	0.80795	0.77372	1.44131	0.70836	0.77442	0.93524	0.85764	0.88246	1.34533	0.91652	0.69113	1.22794
					250	0.10315	-0.07253	-0.01217	-0.17708	0.02583	-0.18906	-0.0689	-0.07046	-0.10014	-0.01436	-0.0464	0.04064	1.33869	1.02666	0.88873	0.66324	1.39883	0.45026	0.78632	0.95035	0.88439	0.9002	1.25255	1.1147	0.76947	1.30341
					255	-0.03346	-0.03514	-0.04195	-0.01304	-0.03628	-0.14346	-0.04577	-0.18561	-0.18385	-0.11551	0.0217	0.09935	1.47024	1.10058	0.91111	0.65887	1.36499	0.572	0.77647	0.85323	0.92543	0.89928	1.36256	0.99376	0.59565	1.30236
					260	0.10038	-0.01593	-0.00337	0.06091	-0.09659	-0.12927	-0.11487	-0.0876	0.02346	-0.03363	-0.04046	-0.08448	1.3902	1.18473	0.85579	0.82135	1.63854	0.62625	0.82408	0.81144	0.8441	0.85819	1.25083	1.05262	0.82569	1.40094
					265	0.03786	-0.03456	0.05866	-0.00349	-0.06443	-0.06585	-0.08528	-0.16857	0.00278	0.03427	0.02526	0.00878	1.30452	0.93102	0.72693	0.66678	1.37738	0.81529	0.74608	0.7667	0.84365	0.76613	1.29929	0.98744	0.81123	1.29228
					270	0.05033	0.00624	0.04626	-0.18511	-0.0661	-0.12385	-0.21039	-0.14176	-0.02255	-0.05712	0.00451	0.09524	1.30376	1.05583	0.74329	0.62628	1.72018	0.5187	0.73629	0.7264	0.93121	0.8423	1.35186	0.93848	0.78034	1.28839
					275	0.05424	0.06497	0.05759	-0.01067	-0.15512	-0.0844	-0.01708	-0.13235	-0.12729	0.04608	0.08383	-0.08267	1.48271	0.88616	0.84362	0.51793	1.33942	0.53326	0.71453	0.76987	0.96619	0.81229	1.23185	0.96175	0.82085	1.24264
					280	-0.06019	-0.0777	0.0362	-0.07704	-0.16384	-0.04067	-0.08267	-0.06922	-0.17115	0.02975	0.06658	-0.03153	1.446	1.11077	0.82879	0.70585	1.84017	0.55763	0.72747	0.67594	1.00818	0.9072	1.34316	0.88721	0.60111	1.18744
					285	-0.02001	-0.01674	0.02685	-0.15098	0.01418	-0.04554	0.01382	-0.03136	0.07787	-0.01662	-0.09931	0.08293	1.25547	0.85206	0.88195	0.78405	1.40511	0.48053	0.78315	0.73359	0.69549	0.83098	1.23851	1.05343	0.78598	1.23894
					290	0.01911	-0.06502	-0.04871	0.03229	0.11092	0.08442	0.00628	-0.12184	-0.12694	0.01636	0.00604	-0.16822	1.50597	0.9199	0.85802	0.68287	1.3033	0.55884	0.69903	0.72703	0.92057	0.81981	1.27865	1.02136	0.74641	1.29295
					295	0.128	-0.11234	-0.03001	-0.03738	-0.04783	-0.1823	0.02459	-0.13913	-0.27932	0.01975	-0.02587	0.03411	1.61936	0.90573	0.75211	0.57793	1.44684	0.47777	0.68358	0.68126	0.64509	0.68424	1.16667	0.90839	0.61026	1.195
					300	0.07674	0.00632	-0.03555	-0.04205	-0.02925	-0.17823	0.00636	-0.19953	-0.00339	0.01347	-0.00646	0.05792	1.35796	0.8648	0.82436	0.50849	1.18909	0.679	0.69587	0.73918	0.62179	0.66177	1.26969	0.8848	0.68	1.19954
					305	-0.00432	0.01884	-0.02083	-0.15892	-0.21162	-0.1197	-0.09434	-0.03295	0.09383	-0.07906	0.0296	-0.09929	1.29943	1.24981	0.75045	0.57938	1.51368	0.69244	0.72314	0.7305	0.87108	0.69877	1.16698	0.80767	0.75322	1.23697
					310	-0.07128	-0.05547	-0.00068	0.02577	0.11298	0.00244	-0.10235	-0.05579	-0.05116	-0.07752	0.10354	0.04779	1.45351	1.02768	0.74393	0.66502	1.58108	0.77509	0.71073	0.68143	0.77819	0.64539	1.07745	0.88299	0.77069	1.33641
					315	-0.0831	-0.0075	-0.00796	-0.03799	-0.00082	-0.08629	-0.10874	-0.00059	0.03744	-0.01913	0.05342	-0.05911	1.32483	0.8741	0.80755	0.66053	1.54528	0.58597	0.67644	0.72471	0.9727	0.56988	1.22384	0.98975	0.50906	1.2562
					320	0.028	0.10137	0.049	-0.0114	-0.16552	-0.09172	-0.05741	0.05659	0.00179	-0.00582	0.14161	0.00505	1.38732	0.98013	0.70264	0.66744	1.63324	0.50671	0.75591	0.68245	0.84423	0.59974	1.29742	0.93169	0.80106	1.21105
					325	-0.02286	-0.0565	-0.00294	-0.04842	-0.01618	-0.10842	-0.0371	0.08874	0.06913	0.16722	-0.00693	-0.02777	1.41939	1.05801	0.73095	0.91835	1.72527	0.50018	0.68319	0.71712	0.73434	0.63617	1.20968	0.8667	0.91992	1.1022
					330	-0.04996	0.02406	-0.06484	-0.208	0.01415	-0.11102	-0.15721	-0.09038	-0.02774	-0.12236	-0.04559	-0.10306	1.316	1.07839	0.78174	0.68781	1.62192	0.47312	0.74951	0.73515	0.6413	0.57929	1.14368	0.88054	0.7851	1.24273
					335	-0.01341	-0.03159	-0.01502	-0.02531	-0.02954	-0.18821	-0.00646	-0.06565	-0.16008	-0.1161	-0.04599	-0.00395	1.35256	1.03947	0.69016	0.66677	1.33282	0.4477	0.72042	0.66913	0.90677	0.67793	1.11799	0.95634	0.73897	1.12063
					340	0.04487	-0.07025	0.08561	-0.12515	-0.0423	-0.09086	0.00268	-0.0385	-0.14814	-0.05569	0.02545	-0.01816	1.42166	1.11328	0.73859	0.68168	1.00852	0.68766	0.67646	0.76626	0.76635	0.73673	1.1366	0.84281	0.80876	1.27359
					345	-0.02131	0.04526	0.0194	-0.00782	0.01937	-0.00409	0.0997	0.00198	-0.30041	0.03689	-0.02412	-0.07098	1.26829	0.98715	0.68573	0.64491	1.50566	0.49045	0.77279	0.62889	0.93566	0.63818	1.08211	0.9692	0.75117	0.96177
					350	-0.00619	0.02217	-0.02875	0.12876	-0.17656	0.07019	0.06051	-0.10514	-0.02885	-0.01169	-0.08381	-0.16965	1.20298	1.01532	0.78493	0.69791	0.80432	0.60451	0.67001	0.87766	0.69186	0.61944	1.07799	1.0281	0.62703	1.00151
					355	0.03619	0.06896	0.08397	-0.21031	-0.0051	-0.17195	-0.09256	-0.03677	-0.13236	0.02662	-0.04406	-0.07786	1.42779	1.06731	0.77252	0.63622	1.2744	0.4751	0.65551	0.67407	0.75458	0.68234	1.03281	0.97255	0.58956	0.97002
					360	-0.0443	0.00708	0.03425	0.01722	-0.05254	-0.18504	0.11865	-0.15048	0.07601	-0.04629	0.04939	-0.01274	1.50626	0.76075	0.7465	0.61262	1.29457	0.44019	0.68644	0.82274	1.05391	0.73375	1.1812	0.94979	0.66814	1.2444
					365	-0.10368	0.0756	-0.05677	-0.15407	-0.12595	-0.10292	-0.02361	0.35403	0.11113	0.01776	0.0962	0.15785	1.29819	1.13734	0.72445	0.76459	1.2727	0.48998	0.7087	0.77	0.64127	0.75694	1.04053	0.78393	0.72909	1.05526
					370	0.03757	-0.0385	-0.00272	-0.1404	-0.03983	-0.11753	-0.04647	-0.17268	0.20829	0.05435	0.00813	0.1772	1.36848	0.92022	0.77406	0.56787	1.38469	0.64544	0.68056	0.6625	0.75066	0.77409	1.13678	0.97704	0.53041	1.11456
					375	0.11032	0.01706	0.07526	-0.12218	-0.11491	-0.07881	-0.14281	-0.04618	-0.0038	-0.03196	-0.0223	-0.10752	1.33	0.92698	0.71545	0.79211	1.29836	0.61338	0.59694	0.80105	0.8715	0.58029	1.09212	0.83281	0.68671	0.92082
					380	0.03301	0.0445	0.02459	0.01407	-0.05452	-0.02613	-0.04029	-0.09513	0.01752	-0.00226	0.00064	-0.07669	1.30847	0.91284	0.6787	0.65907	1.32867	0.67697	0.67756	0.83359	0.77714	0.60763	1.11089	0.80317	0.57053	1.1348
					385	0.10278	-0.06972	0.03165	-0.12163	-0.06489	-0.05481	0.18425	0.11555	0.06191	0.02417	0.03242	-0.06422	1.33237	1.00397	0.62949	0.57749	1.40177	0.53994	0.67017	0.72254	0.52506	0.6577	1.20234	0.90749	0.76906	1.05392
					390	0.07637	-0.08064	-0.06298	0.02674	-0.1709	-0.08424	-0.13052	0.13973	0.04041	0.00113	-0.07715	-0.02365	1.2157	0.89297	0.68347	0.76018	1.31848	0.57715	0.72578	0.60579	0.77001	0.64303	1.26181	0.84271	0.63647	1.09868
					395	-0.02135	-0.0889	0.08093	-0.07282	-0.12546	-0.10088	0.1502	-0.02378	-0.08937	-0.21254	-0.08212	0.01492	1.35138	0.93636	0.66188	0.65529	1.22057	0.60347	0.70856	0.63572	0.94943	0.52107	1.10855	0.90089	0.62142	1.11023
					400	-0.10698	-0.03537	-0.02749	-0.21643	0.04405	-0.1678	-0.09369	0.00253	-0.14972	0.10382	0.04576	-0.0124	1.27046	0.85785	0.67402	0.56142	1.1861	0.44829	0.61527	0.65078	0.82177	0.51217	1.11479	0.80727	0.5249	0.98745
					405	0.13457	-0.0524	-0.14342	-0.10735	-0.04997	-0.10672	-0.20548	0.06882	-0.16585	-0.05685	0.14805	-0.06925	1.20941	0.6898	0.57466	0.65026	1.33606	0.36617	0.77004	0.75717	0.63157	0.61651	0.93529	0.79064	0.55933	0.83953
					410	0.12258	0.0449	-0.04221	-0.1407	-0.17445	0.00406	-0.09341	-0.07244	0.00744	0.05246	-0.03162	-0.17974	1.30077	0.83421	0.59707	0.74814	1.08782	0.51935	0.72514	0.76567	0.68519	0.61416	1.00943	0.76527	0.73876	0.82028
					415	0.05644	-0.02133	0.03955	-0.06849	0.02516	-0.21142	-0.05939	-0.19854	0.02748	-0.11923	-0.06406	-0.16484	1.31085	0.87975	0.52294	0.57085	1.29435	0.3871	0.70265	0.65556	0.76268	0.69159	0.99198	0.69874	0.55615	0.77083
					420	-0.02902	0.07009	-0.1035	-0.02822	-0.01678	-0.12704	0.02178	0.07462	0.14655	-0.07229	0.12855	-0.02036	1.10588	0.75856	0.55852	0.71502	1.38323	0.55272	0.6309	0.78861	0.71853	0.5519	1.12997	0.72864	0.50131	0.771
					425	-0.12385	-0.0143	0.1233	0.10102	-0.08977	-0.06835	0.02023	0.09746	0.03779	-0.05987	0.05682	-0.09735	0.9828	0.68117	0.60127	0.65035	0.8016	0.41323	0.67793	0.59438	0.75432	0.52275	1.11906	0.6146	0.73931	0.79671
					430	0.10364	-0.07006	-0.09995	-0.09492	-0.01078	-0.07973	0.02003	-0.14007	0.24266	-0.01021	0.03364	-0.2546	1.14054	1.00483	0.55182	0.63081	1.13802	0.41664	0.6239	0.62772	0.61254	0.51588	0.81686	0.64632	0.59271	0.7172
					435	-0.09471	-0.12218	0.04762	-0.00349	-0.04871	-0.20213	-0.01152	0.0829	-0.0515	0.0419	-0.0059	0.08069	1.03235	0.6607	0.53077	0.49851	0.85631	0.61017	0.5909	0.71069	0.78846	0.49185	0.78111	0.78525	0.54505	0.8289
					440	0.07348	0.01065	-0.11918	-0.18148	0.1394	-0.0216	-0.06823	0.10846	-0.08616	-0.00959	-0.01577	0.24072	1.024	0.54659	0.52274	0.51411	0.61768	0.49856	0.61884	0.54445	0.88661	0.34429	0.75215	0.6358	0.48759	0.79184
					445	0.01744	-0.02705	-0.103	0.04572	-0.09046	-0.00079	-0.11665	0.17555	-0.00706	-0.05101	0.11751	0.01267	1.02847	0.63844	0.59453	0.65923	0.52266	0.28899	0.62562	0.57391	0.82282	0.38873	1.06388	0.46738	0.55631	0.81827
					450	0.04956	0.05867	0.06406	-0.05575	-0.13418	-0.05572	0.15443	-0.01462	-0.22369	0.14308	-0.08531	0.00072	0.78551	0.50217	0.56164	0.30938	0.96584	0.31327	0.68422	0.53618	0.74227	0.32539	0.78524	0.51573	0.67945	0.68156
					455	-0.02812	0.06715	-0.01828	-0.00185	-0.06234	-0.07369	-0.01775	-0.02413	-0.16387	0.02756	-0.07765	0.12992	0.6001	0.65833	0.46014	0.27572	1.27694	0.30315	0.58518	0.69902	0.65607	0.42189	0.75547	0.72801	0.53701	0.7425
					460	-0.05697	0.00115	0.04774	-0.11927	-0.1728	-0.05713	0.0006	-0.04702	-0.07812	-0.02913	-0.01515	-0.0427	0.76785	0.41339	0.47398	0.292	0.93659	0.32703	0.53378	0.4899	0.70812	0.39131	0.80637	0.71353	0.51023	0.7262
					465	0.02739	-0.00661	0.04488	-0.05051	-0.03746	-0.06001	-0.01547	-0.02443	0.0354	0.14216	0.04189	0.02544	0.71262	0.49979	0.37728	0.32025	0.97785	0.30546	0.66476	0.56894	0.74172	0.48527	0.759	0.57271	0.49338	0.64838
					470	-0.07291	-0.01299	0.08711	0.10438	-0.16145	-0.20741	-0.02566	0.00604	0.15022	0.00523	-0.00459	0.03614	0.63913	0.34431	0.38586	0.32226	0.91868	0.31049	0.50706	0.50714	0.83291	0.3831	0.75451	0.61286	0.40727	0.67062
					475	0.02779	0.00887	0.09403	3e-05	0.02534	-0.11173	-0.02942	0.03855	0.0068	-0.03735	-0.1009	0.2651	0.55102	0.55171	0.40488	0.37169	0.77797	0.20593	0.60692	0.45084	0.76075	0.29554	0.68927	0.49871	0.17101	0.53455
					480	-0.03513	0.04075	-0.07562	-0.00946	-0.05316	0.11795	-0.036	0.13899	0.00506	-0.03347	0.1317	-0.15268	0.65347	0.39627	0.40962	0.27322	0.57778	0.30097	0.58104	0.42489	0.52987	0.44126	0.52648	0.50892	0.35872	0.62787
					485	-0.06753	-0.11255	-0.03206	-0.07015	0.12103	-0.13947	-0.17018	-0.14508	0.00069	-0.04408	0.06126	-0.23286	0.76215	0.28235	0.30698	0.36244	0.71584	0.22256	0.64003	0.60468	0.46895	0.32212	0.7078	0.57607	0.28074	0.60977
					490	-0.00623	-0.12659	0.14571	-0.01395	-0.18986	-0.02949	-0.0355	-0.14468	-0.19812	0.01627	0.14755	0.00865	0.59738	0.1461	0.31989	0.25769	0.74391	0.21864	0.4418	0.50284	0.40119	0.26519	0.67037	0.3176	0.34291	0.71454
					495	0.10103	0.08578	-0.04524	-0.02765	-0.13081	0.03668	-0.25878	0.23382	0.24546	-0.02164	-0.11934	0.0151	0.6545	0.1531	0.26946	0.21923	0.70537	0.37653	0.48799	0.52159	0.66749	0.28142	0.48951	0.51876	0.36405	0.80929
					500	0.07547	-0.12748	-0.13816	-0.02765	-0.01533	-0.10505	-0.02852	0.02829	0.09185	0.06731	0.0361	-0.08293	0.59148	0.08879	0.30585	0.30075	0.77383	0.262	0.56463	0.4003	0.70017	0.21897	0.60017	0.39104	0.4095	0.58021
					505	-0.03456	-0.04356	-0.12964	-0.198	0.04145	-0.08243	-0.08482	0.32881	0.00331	-0.03355	0.10067	-0.07492	0.55816	0.17182	0.2913	0.09337	0.62248	0.13837	0.45037	0.49248	0.57855	0.07826	0.53519	0.48465	0.12665	0.63116
					510	0.06606	0.05088	0.11211	0.0067	-0.19122	-0.06387	0.02579	0.01343	-0.09158	-0.09242	0.00576	-0.07158	0.58957	0.05625	0.26891	0.14992	0.95953	0.14434	0.50907	0.5466	0.63751	0.06807	0.50887	0.3936	0.03128	0.77522
					515	0.01125	0.026	0.11335	0.00197	-0.00299	-0.14984	-0.10225	0.23675	0.10973	-0.08078	-0.04749	0.17465	0.42723	0.31861	0.28906	0.2329	0.44674	0.19474	0.5107	0.45434	0.39321	0.28005	0.50364	0.39468	0.00941	0.60084
					520	0.10241	0.01081	0.09965	0.62959	0.09149	-0.19433	-0.10491	-0.14676	0.06028	0.0056	0.04354	-0.03603	0.53365	0.13728	0.21055	0.20953	0.41108	0.19137	0.45628	0.36844	0.47491	0.19921	0.65122	0.31498	0.03755	0.35888
					525	0.08778	-0.04907	0.09056	0.63956	-0.03121	-0.27021	-0.06074	0.10475	-0.193	-0.08832	-0.02037	0.03618	0.38919	0.2828	0.2302	0.25104	0.66022	0.07406	0.31025	0.27433	0.27436	0.22842	0.403	0.23067	0.17905	0.32488
					530	0.04536	0.02291	0.06035	0.69583	-0.02475	-0.07467	-0.14088	0.04564	-0.0695	-0.09943	0.10255	-0.10206	0.47136	0.20367	0.23936	0.19202	0.23124	0.12242	0.35656	0.29222	0.60995	0.17422	0.37618	0.3476	0.08352	0.40954
					535	-0.04348	0.10756	0.18425	0.76098	-0.07235	-0.13964	-0.05658	-0.09563	0.0763	0.01258	0.09479	0.00029	0.47003	0.03559	0.23164	0.10774	0.21138	0.16596	0.38669	0.32732	0.51418	0.21684	0.40987	0.21747	0.13906	0.5716
					540	-0.01426	0.15418	-0.05815	0.46746	-0.1508	-0.11464	-0.14226	0.02919	0.14894	-0.13055	0.03145	-0.03218	0.38846	0.06726	0.27185	0.07913	0.31056	0.136	0.34564	0.28731	0.39818	0.16635	0.52037	0.34699	-0.03661	0.49971
					545	0.09907	-0.08408	-0.00327	0.25421	0.0203	-0.07245	0.0378	-0.13259	0.03115	-0.09546	-0.01646	-0.08882	0.3284	0.12488	0.22495	0.16849	0.20457	0.0459	0.21503	0.29767	0.36866	0.13743	0.23041	0.27968	-0.04815	0.37533
					550	0.10253	0.06875	-0.0357	-0.07103	-0.00762	-0.06115	-0.12458	0.11372	-0.04457	-0.07173	0.15108	-0.18368	0.43207	0.04193	0.20476	0.20389	0.219	0.10905	0.35997	0.19545	0.53672	0.11411	0.36514	0.20468	-0.12723	0.3809
					555	-0.02555	0.00071	-0.07376	0.10853	-0.19089	-0.03274	-0.06046	-0.04236	0.12791	-0.04925	0.13348	-0.10877	0.16698	0.17682	0.16363	0.1132	-0.04286	0.16389	0.34975	0.20987	0.33658	0.11463	0.38113	0.23595	0.07821	0.4964
					560	0.03676	0.00564	0.01455	0.01674	0.02259	-0.14915	0.14286	-0.02854	0.01344	-0.04349	0.04601	-0.11051	0.15158	0.1524	0.15581	0.11741	0.33626	0.15811	0.31049	0.25538	0.54294	-0.02039	0.24442	0.15594	-0.04748	0.34495
					565	-0.00326	0.09664	-0.02513	-0.23711	-0.11848	-0.16339	-0.03348	-0.07596	-0.03793	-0.04885	0.09495	-0.00162	0.36854	0.28501	0.15265	0.11639	0.3096	0.11645	0.34148	0.25085	0.33026	0.02393	0.23457	0.13199	0.17135	0.45662
					570	0.11447	-0.03773	0.0956	-0.26078	-0.01961	-0.1489	-0.05581	-0.17203	0.08771	-0.05275	0.01842	-0.01374	0.20969	0.08423	0.13879	0.13849	0.2909	0.20914	0.33575	0.21612	0.50665	-0.08376	0.21854	0.1977	-0.13159	0.43821
					575	0.07939	-0.06214	-0.12846	-0.07437	0.01052	-0.12271	-0.0652	-0.00243	0.04455	-0.05866	0.36046	0.02908	0.31056	0.0378	0.11935	0.25605	0.05127	0.0723	0.16531	0.28413	0.42605	-0.05791	0.17238	0.23488	-0.04327	0.49266
					580	-0.01194	0.0165	-0.02218	-0.16601	-0.16925	-0.10326	-0.06072	0.02988	0.0689	-0.01738	0.34065	-0.13449	0.25482	-0.08152	0.13589	0.24121	-0.03901	0.08895	0.28319	0.33572	0.3358	-0.1912	0.19485	0.18757	0.13817	0.1715
					585	-0.01487	-0.0301	0.04305	-0.02344	-0.12505	-0.08109	-0.00153	0.10485	-0.03007	-0.06313	0.25936	0.03714	0.23233	-0.04362	0.1452	0.11686	0.07071	0.05936	0.09329	0.1394	0.3587	-0.00746	0.28488	0.12925	-0.01152	0.49029
					590	-0.08986	-0.04988	-0.0793	-0.12912	-0.00265	-0.03853	-0.14454	0.16837	0.19146	-0.04637	-0.00512	-0.02772	0.14695	-0.10278	0.06036	0.04059	0.07991	0.09432	0.10154	0.21128	0.40597	-0.03869	0.16321	0.06528	0.01043	0.21632
					595	0.06378	-0.001	0.07864	-0.11478	-0.05944	-0.15949	-0.02118	-0.06253	0.04805	-0.00528	-0.06824	-0.08998	0.18931	0.06985	0.01577	0.04378	-0.35796	0.14438	0.14392	0.09247	0.14144	-0.06793	0.25905	0.13052	-0.05723	0.17265
					600	0.07083	0.09433	-0.04935	-0.24393	-0.02974	-0.08235	-0.0656	-0.07472	-0.00176	-0.04185	-0.03077	-0.1467	0.23877	-0.0022	0.01104	0.16203	0.1363	0.07594	0.18299	0.09518	0.24699	-0.15543	0.1174	0.12128	-0.05016	0.23436
					605	0.11342	0.02661	-0.04169	-0.04554	-0.02274	-0.19567	-0.23006	0.04182	-0.2209	-0.10339	-0.01237	-0.13228	0.10402	0.04757	-0.03342	-0.00892	0.23075	-0.01515	0.13844	0.21729	0.37389	-0.03149	0.09965	0.04631	-0.02426	0.14712
					610	0.04173	-0.10334	-0.04212	-0.04117	-0.06134	-0.18701	-0.14584	-0.12318	-0.09578	-0.02678	0.05911	0.00514	0.26358	-0.00022	-0.00964	0.14657	0.48101	0.18213	0.21592	0.23676	0.45857	-0.11679	0.1508	0.04141	-0.11012	0.25382
					615	-0.00477	0.04876	0.17404	-0.11951	-0.07523	-0.23198	0.00739	0.11609	-0.23668	0.06378	-0.06878	0.15222	0.03393	-0.00651	0.01347	-0.06323	-0.10733	0.20532	0.25204	0.0711	0.22291	-0.16049	0.0412	-0.07623	-0.20346	0.03225
					620	-0.06264	-0.08914	-0.12608	-0.13154	0.13101	-0.08912	-0.23375	0.04103	-0.02384	0.02258	0.02798	-0.15502	0.11121	-0.03941	-0.03036	0.0162	-0.11665	0.04478	0.0874	0.20364	0.3268	0.04537	0.07159	-0.01315	0.01862	0.11574
					625	0.03876	-0.08557	-0.06563	0.01931	-0.02897	-0.31151	-0.05663	-0.11258	-0.00834	0.04626	-0.07881	-0.12341	0.05223	-0.12155	-0.02898	0.10984	-0.18571	0.05328	0.14333	0.13597	0.25914	-0.13962	0.04018	-0.05127	-0.06685	0.0054
					630	-0.02258	-0.09798	-0.05211	-0.04068	-0.0459	-0.12846	-0.18462	-0.08002	0.11748	0.00057	0.08073	-0.10674	-0.01133	0.01192	-0.03555	0.06183	0.11648	0.13895	0.0394	0.15898	0.09686	-0.18303	0.08033	0.03131	-0.06763	0.17577
					635	-0.11215	0.0217	-0.02999	0.00097	-0.00296	-0.1522	-0.25167	-0.01189	0.17631	-0.05844	0.06707	-0.15601	-0.06271	-0.09186	-0.08716	0.09203	-0.01612	-0.08832	0.02285	0.15951	0.19219	-0.20216	0.07567	0.1034	-0.08973	0.19458
					640	0.07768	0.02291	0.10139	-0.10017	-0.03697	-0.01593	-0.13575	-0.09726	-0.10935	-0.04292	-0.0159	-0.04591	0.14658	-0.1391	-0.07649	0.08548	0.02664	-0.0011	0.21097	0.04034	0.47907	-0.17588	0.02127	-0.05302	-0.16581	-0.04378
					645	-0.06692	-0.02865	-0.10983	-0.26645	-0.11869	-0.20368	-0.09967	-0.06347	0.12942	-0.00409	0.06239	-0.11852	0.0401	-0.15309	-0.08476	0.10684	0.01144	-0.01124	-0.01236	0.0904	-0.0417	-0.26126	0.08076	0.04517	-0.15024	0.15589
					650	-0.01141	0.01637	0.03082	-0.06169	-0.13297	-0.1196	-0.07974	-0.21797	-0.08983	0.10606	0.06317	-0.10938	0.06825	-0.07344	-0.06937	-0.05324	-0.09187	0.0722	0.08824	0.03796	0.17972	-0.17138	0.05719	-0.06118	-0.20328	0.02151
					655	-0.09785	-0.01396	0.02575	0.00424	0.02128	-0.10871	-0.15122	-0.04677	0.11404	0.01089	-0.08956	-0.07167	0.04371	-0.08051	-0.10952	-0.02061	0.28037	-0.00805	0.115	0.08595	0.12113	-0.20893	0.14639	-0.06324	-0.18001	-0.02998
					660	-0.12405	0.03726	-0.08854	-0.09304	0.01001	-0.05729	-0.13635	-0.04539	-0.22754	0.01921	0.0587	0.05978	-0.05406	-0.17222	-0.04617	0.04202	0.27026	-0.07259	0.0809	0.0635	0.17668	-0.13767	0.03049	-0.03503	-0.25219	0.22394
					665	-0.17047	0.03104	-0.04776	-0.14655	-0.07163	-0.14746	-0.18485	-0.04365	-0.01813	-0.06259	-0.00196	-0.08635	-0.08357	-0.14392	-0.02874	0.05027	0.20346	0.03674	-0.14948	0.09012	-0.06134	0.02714	0.0799	-0.08506	-0.21095	0.15497
					670	-0.03334	-0.07127	-0.18346	-0.0579	0.06291	-0.06093	-0.15806	-0.03022	-0.01597	-0.00994	-0.03202	-0.10206	0.0011	-0.17734	-0.1036	0.00228	0.03529	0.07682	0.07032	-0.08001	0.02565	-0.08205	0.03122	-0.11074	-0.09688	0.05702
					675	-0.15425	-0.14774	0.00694	-0.13476	-0.24317	-0.1275	-0.17466	-0.04405	0.0156	-0.10349	0.00076	0.05922	-0.12959	-0.16962	-0.01258	-0.06556	-0.03669	0.03961	-0.02259	0.05081	0.06907	-0.15921	-0.02489	-0.14517	-0.18024	-0.02948
					680	0.00081	-0.12228	-0.02903	-0.27367	-0.02056	-0.205	-0.16938	-0.23605	-0.00234	-0.05957	-0.0749	-0.09752	-0.08388	-0.21514	-0.10511	0.06671	-0.12297	0.01395	-0.03471	-0.03602	0.10236	-0.18211	0.00341	-0.02953	-0.27538	0.15156
					685	-0.01239	-0.12435	0.07707	-0.17096	-0.17838	-0.07946	-0.11066	0.06243	-0.01248	-0.03263	0.06292	-0.0482	-0.04456	-0.21582	0.00081	0.17354	0.10738	0.07707	-0.04349	0.15173	-0.11182	-0.13887	0.00149	-0.05863	-0.25708	0.0064
					690	0.01076	0.00756	-0.16992	-0.0543	-0.08413	-0.18744	-0.17538	-0.10792	0.00908	-0.12699	0.06414	-0.27317	-0.00635	-0.13735	-0.07231	-0.02676	0.05712	-0.01412	-0.00369	0.13088	0.02379	-0.21261	0.03127	-0.10686	-0.22265	-0.12208
					695	-0.02018	-0.07689	-0.03955	-0.17969	-0.0839	-0.22629	-0.10841	-0.14369	-0.15327	-0.10759	0.00017	-0.26135	0.01329	-0.19416	-0.04578	0.06977	-0.0998	-0.02	-0.09997	0.03104	-0.0313	-0.28972	-0.02923	-0.13741	-0.10884	-0.11919
					700	-0.03203	0.02286	0.04681	0.04635	-0.23501	-0.15476	-0.23415	-0.07076	0.20229	-0.09633	0.00379	0.07875	0.03027	-0.1887	-0.04922	0.05011	0.08367	-0.06123	0.01065	-0.02701	-0.13841	-0.15969	-0.05266	-0.11465	-0.18804	-0.04838
					705	0.02319	-0.0476	0.00732	0.25669	-0.19068	-0.15848	-0.07308	-0.00342	0.08655	-0.12729	-0.06053	-0.09955	-0.13055	-0.19718	0.02425	0.097	-0.37077	-0.04145	-0.09453	0.13582	0.30735	-0.33388	-0.0283	-0.08028	-0.11241	-0.10814
					710	-0.13049	-0.06014	-0.06324	-0.04796	-0.05203	-0.21819	-0.07556	-0.23937	0.06459	-0.07073	0.02248	-0.04799	-0.01622	-0.07396	0.01146	-0.04901	-0.30036	0.04352	-0.20341	0.0884	0.23823	-0.20897	-0.03037	-0.13766	-0.28524	-0.09155
					715	-0.01972	0.04991	0.01155	0.0626	-0.01657	-0.09907	-0.19879	-0.02225	-0.13201	-0.01665	-0.01137	-0.07951	-0.07166	-0.1413	0.03581	0.05528	-0.23105	-0.04587	-0.07153	0.00619	0.05563	-0.19023	-0.0252	-0.0578	-0.37471	-0.13312
					720	-0.00159	-0.08686	0.01695	-0.00579	-0.0837	-0.18034	-0.08866	-0.1479	-0.01452	-0.05203	0.0072	-0.28915	-0.05883	-0.22132	-0.04149	0.00256	-0.31811	-0.02349	-0.14424	0.03845	0.02554	-0.2541	-0.05276	-0.03327	-0.2531	-0.0737
					725	0.06969	-0.09095	0.06734	-0.10614	-0.11686	-0.07456	-0.11747	-0.13205	-0.07376	-0.08256	0.03248	-0.05253	-0.11938	-0.23113	-0.05666	0.00193	-0.19292	-0.0906	-0.07912	0.07045	-0.04434	-0.3709	-0.02022	-0.13871	-0.28066	-0.13737
					730	0.06806	0.01535	-0.01778	-0.259	-0.20239	-0.17746	-0.22203	0.09593	-0.13055	-0.10126	0.00041	-0.08384	-0.1304	-0.16825	-0.03621	0.0396	-0.1235	0.0137	-0.10687	0.03573	0.05924	-0.29713	-0.02291	-0.04208	-0.22047	-0.15961
					735	-0.0987	-0.03978	0.09061	-0.14249	-0.12278	-0.09074	-0.24346	0.10247	-0.09781	-0.10045	0.00201	-0.09544	-0.13655	-0.10233	-0.09899	-0.06818	-0.18803	-0.08712	-0.13588	0.00387	-0.12074	-0.33265	-0.07829	-0.15858	-0.19236	-0.14279
					740	0.03325	0.0678	-0.05466	0.42923	-0.19099	-0.14984	-0.20315	-0.05272	-0.15496	-0.05149	0.24718	0.02267	-0.04161	-0.16844	-0.07563	-0.11924	-0.20608	0.03285	-0.0851	0.07355	0.03778	-0.23888	0.00173	-0.07587	-0.2233	0.09002
					745	-0.14166	0.009	-0.06708	0.16838	-0.02627	-0.08771	-0.06863	-0.05564	0.12831	-0.02754	0.0616	-0.14939	-0.06153	-0.33751	-0.07357	-0.04515	-0.20666	-0.08941	-0.13143	0.03912	0.03208	-0.34031	-0.06442	-0.18881	-0.2421	0.00306
					750	-0.00652	0.05705	0.06606	0.0312	-0.12584	0.01099	-0.11119	-0.01917	-0.05791	0.05979	-0.0268	-0.14436	-0.11383	-0.10601	-0.08341	-0.00289	-0.20262	0.0822	-0.1939	-0.06015	-0.00452	-0.30249	-0.02174	-0.08234	-0.25328	-0.08389
					755	-0.1042	0.02774	0.01131	-0.06755	0.0556	-0.19439	-0.16064	0.07725	-0.14109	-0.01768	-0.08449	0.11316	-0.03871	-0.15522	-0.04581	-0.03265	-0.06564	0.00656	-0.18442	-0.15387	-0.01579	-0.24469	-0.0569	-0.15154	-0.32809	-0.18428
					760	-0.11558	0.01708	0.01729	-0.06191	-0.12525	-0.14819	-0.22195	-0.17654	-0.00642	-0.04963	-0.04987	0.09953	-0.06036	-0.11249	-0.08134	0.05212	-0.1534	-0.11044	-0.15209	-0.07695	-0.06986	-0.41737	-0.10501	-0.09242	-0.12361	-0.11643
					765	-0.06549	0.01517	-0.10328	-0.05233	-0.08982	-0.17817	-0.22741	-0.19503	-0.03589	-0.0228	-0.06627	-0.06158	-0.09739	-0.01552	-0.04308	0.00708	-0.44218	-0.06775	-0.21439	-0.05919	-0.07734	-0.44057	-0.14297	-0.24348	-0.264	-0.22318
					770	-0.06386	0.02973	-0.16807	-0.04614	0.03952	-0.16768	-0.09329	-0.13259	-0.10929	-0.12403	-0.04512	-0.0789	-0.17735	-0.20063	-0.04823	0.00853	-0.22682	0.02735	-0.24179	0.04718	-0.00411	-0.32674	-0.13345	-0.18547	-0.303	-0.03915
					775	0.08	0.02348	0.10779	-0.00091	0.23761	-0.08755	-0.18199	-0.13225	-0.00135	-0.08544	-0.00562	0.01925	-0.08433	0.05184	-0.05267	-0.05453	-0.18595	0.09417	-0.25003	-0.04627	-0.09969	-0.37122	-0.11343	-0.20648	-0.18625	-0.15305
					780	0.03325	0.05416	-0.00574	0.17359	0.075	-0.20983	-0.22956	0.11738	-0.11471	-0.02975	0.03476	-0.14289	-0.17028	-0.274	-0.10077	-0.05259	-0.43311	0.06625	-0.1211	-0.09998	0.00146	-0.33209	-0.11625	-0.15821	-0.13227	-0.08244
					785	0.06708	0.07038	0.08771	0.05866	-0.11213	-0.05542	-0.14046	0.00728	-0.3254	-0.05192	0.12351	-0.04011	-0.09304	-0.29299	-0.04194	-0.1398	-0.31281	0.01071	-0.16302	-0.06313	0.03318	-0.25579	-0.17986	-0.09802	-0.3051	-0.0571
					790	0.09903	0.0005	0.10386	0.02753	-0.0201	-0.13336	-0.17508	0.03637	-0.05436	-0.00924	-0.07209	-0.0424	-0.08729	-0.16504	-0.06231	-0.12846	-0.30227	-0.02692	-0.22019	-0.05513	-0.07056	-0.25281	-0.08375	-0.09955	-0.25749	0.09255
					795	0.02376	0.02726	-0.15451	-0.07879	-0.17707	-0.12157	-0.12589	0.02185	-0.08453	-0.04357	0.04417	-0.09591	-0.05597	-0.125	-0.10958	-0.05695	0.09691	-0.07436	-0.14534	-0.05452	-0.16787	-0.38914	-0.13797	-0.15902	-0.12489	-0.07527
					800	0.06488	-0.08213	-0.11596	-0.25296	-0.09664	-0.15281	-0.14559	-0.07521	-0.18834	-0.09115	0.06286	-0.26495	-0.15402	-0.19345	-0.03376	0.04389	-0.16473	-0.06269	-0.19804	-0.01332	-0.10505	-0.38564	-0.14707	-0.15408	-0.10736	-0.04507
					805	-0.0575	0.07602	-0.03846	-0.1712	-0.01734	-0.07717	-0.2045	-0.18016	-0.27233	-0.07372	-0.0809	-0.30777	-0.10373	-0.28621	-0.0915	-0.06749	-0.18654	-0.12216	-0.1721	-0.10251	-0.1126	-0.30876	-0.23352	-0.1276	-0.29769	-0.02201
					810	-0.05913	-0.00483	0.07897	-0.2154	-0.1569	-0.12738	-0.15505	-0.00649	-0.21496	-0.06429	-0.07868	-0.07868	-0.18699	-0.11893	-0.09667	0.00636	-0.21929	0.03519	-0.21334	-0.00686	-0.09794	-0.31606	-0.08699	-0.11497	-0.1083	-0.15217
					815	-0.07217	-0.05057	0.03356	0.0255	-0.05349	-0.09288	-0.14877	-0.21311	-0.05535	-0.01751	0.05911	-0.10055	-0.16404	-0.20951	-0.06713	0.05132	-0.23135	-0.01817	-0.23373	-0.08938	-0.18539	-0.33722	-0.10273	-0.11891	-0.21249	-0.02739
					820	-0.06569	-0.00294	0.23092	-0.13612	-0.06988	-0.25714	-0.11575	-0.07492	-0.20109	0.01668	-0.17147	-0.00183	-0.23157	-0.14491	-0.09585	-0.04544	-0.11196	-0.0721	-0.23838	-0.02995	0.02905	-0.3604	-0.20352	-0.23904	-0.24319	-0.18631
					825	0.09137	-0.06324	-0.09072	-0.0469	-0.11833	-0.1083	-0.22553	-0.11877	-0.05448	-0.09988	-0.08112	-0.08886	-0.22975	-0.28363	-0.07533	-0.03956	-0.27193	-0.0531	-0.23011	-0.02497	-0.0674	-0.32263	-0.10969	-0.1757	-0.31449	-0.17173
					830	-0.06899	-0.09701	-0.12091	-0.13991	0.11825	-0.05591	0.08538	-0.01011	-0.139	-0.05278	0.02907	-0.08392	-0.14245	-0.12381	-0.09841	-0.06472	-0.30303	0.03108	-0.23258	-0.06135	-0.19567	-0.30837	-0.10916	-0.204	-0.31233	-0.16997
					835	-0.10645	0.12273	-0.13186	-0.08052	-0.02347	-0.10446	-0.10691	-0.2253	0.21418	0.00887	-0.05327	0.0587	-0.20503	-0.05746	-0.06667	-0.04912	-0.38393	0.06614	-0.25055	-0.08812	0.04026	-0.30693	-0.10618	-0.12841	-0.22712	-0.08253
					840	-0.0531	0.03193	-0.07069	-0.17305	-0.20741	-0.10793	0.00368	-0.027	-0.13498	-0.14537	0.04929	-0.16649	-0.07627	-0.16391	-0.05778	-0.03021	-0.30555	0.01946	-0.2185	-0.0889	0.05325	-0.34486	-0.1177	-0.19317	-0.19103	0.00515
					845	0.0672	-0.06644	0.13481	-0.14231	-0.01747	-0.19991	-0.22275	-0.11059	0.17876	-0.0776	-0.03759	-0.05327	-0.07659	-0.06328	-0.04014	-0.04468	-0.32438	0.03733	-0.18262	-0.03774	0.29606	-0.41008	-0.1361	-0.10853	-0.15994	-0.14696
					850	-0.03827	-0.11491	-0.07129	-0.01637	-0.01315	-0.08739	-0.22776	-0.15063	0.1127	-0.05559	0.09289	-0.17524	-0.16715	-0.14915	-0.00482	0.04339	-0.32508	-0.11432	-0.229	-0.08305	-0.05527	-0.35471	-0.10963	-0.19647	-0.1338	-0.14321
					855	0.06463	0.00215	-0.03129	-0.09274	-0.0266	-0.11155	-0.22008	0.14379	0.00541	-0.10395	0.03767	-0.22139	-0.12282	-0.13187	-0.11307	-0.06331	-0.35889	-0.03055	-0.2173	-0.0801	-0.09114	-0.29956	-0.1084	-0.10164	-0.33383	-0.11749
					860	0.04165	-0.06744	-0.05737	-0.1233	-0.12499	-0.08842	-0.16507	-0.1266	0.07851	-0.062	-0.15387	0.01068	-0.13962	-0.0835	-0.05712	0.04422	-0.36831	-0.04846	-0.27072	-0.17258	-0.19459	-0.28919	-0.06453	-0.19492	-0.2181	-0.08127
					865	-0.11081	-0.10992	-0.04583	-0.01301	-0.09255	-0.20853	-0.13465	-0.02785	-0.11051	-0.15639	0.13767	-0.06288	-0.07458	-0.04006	-0.02387	-0.02485	-0.31998	-0.10118	-0.23388	-0.07333	-0.08144	-0.3609	-0.14174	-0.11906	-0.29257	-0.1354
					870	-0.13803	-0.13002	0.17768	0.10017	0.01662	-0.03601	-0.10488	-0.23843	0.08201	-0.05187	-0.01265	-0.16775	-0.10073	-0.12104	-0.10036	-0.06488	-0.31795	0.03229	-0.16443	-0.0531	-0.04024	-0.24179	-0.13653	-0.23179	-0.06763	-0.13819
					875	0.02898	0.03842	-0.16838	-0.02783	0.02347	-0.10115	-0.17103	0.17555	-0.32027	-0.10923	0.01751	-0.04747	-0.20272	-0.2279	-0.05722	0.00483	-0.21855	-0.05299	-0.10541	-0.0624	-0.26521	-0.43497	-0.15245	-0.19876	-0.28038	-0.04876
					880	-0.10637	-0.07539	0.04134	-0.11184	-0.28109	-0.19061	-0.14569	-0.09157	-0.42378	-0.13074	-0.11687	0.00769	-0.0629	-0.23781	-0.04023	0.0098	-0.14803	0.05285	-0.2081	-0.06259	-0.05216	-0.3799	-0.19371	-0.24424	-0.18794	-0.12486
					885	-0.00721	-0.10942	0.04374	-0.02728	-0.26066	0.05213	-0.24321	-0.14424	-0.03333	-0.15356	-0.00918	0.08879	-0.11253	-0.25994	-0.02833	0.04201	-0.26648	-0.00354	-0.24454	-0.16727	-0.13587	-0.24176	-0.16792	-0.18453	-0.15437	-0.20441
					890	0.01496	0.0111	-0.16497	-0.0941	-0.07338	-0.18057	-0.21927	-0.10777	0.11538	-0.16342	0.05817	-0.00417	-0.12573	-0.29227	-0.03735	0.0008	-0.205	0.1263	-0.22238	-0.03975	-0.16515	-0.36273	-0.07166	-0.12108	-0.23363	-0.14955
					895	-0.01369	0.00115	-0.03701	-0.21073	-0.07325	-0.07048	-0.29839	-0.0603	-0.01387	-0.13316	-0.07171	-0.14887	-0.13317	-0.33615	-0.05338	-0.04633	-0.13762	-0.07633	-0.21488	-0.10608	-0.01216	-0.33015	-0.11971	-0.2087	-0.26017	-0.20573
					900	-0.08986	-0.07828	-0.02499	-0.07149	-0.04739	-0.17136	-0.08853	-0.10113	-0.1122	-0.13092	0.06342	-0.17788	-0.2069	-0.37366	-0.03065	0.05604	-0.23467	-0.11099	-0.24587	-0.07263	-0.24735	-0.29254	-0.11743	-0.18549	-0.1344	-0.0698
[truncated: 52 more columns]

## Sheet: Fig. 2
Fig. 2D	Control	Sham	OptoSTIM1		Fig. 2E		PL	Control									Sham									OptoSTIM1										Fig. 2F	Control		Sham		OptoSTIM1			Fig. 2G	PL	Control
	0.933	0.766	1.017				-20	80	85	70	80	90	90	90	80	85	85	85	85	90	90	80	85	85	75	85	80	75	90	90	85	80	85	95			pre-stim	post-stin	pre-stim	post-stin	pre-stim	post-stin			-16	60	67.16	62.06	59.88
	0.731	0.948	0.682				-19	85	90	90	85	85	80	85	90	85	85	80	85	85	85	85	90	85	90	80	75	90	80	95	85	85	95	75			10	10	0	0	0	40			-2	61.52	52.98	52.66	66.09
	0.406	0.757	0.639				-18	90	85	100	90	85	85	80	80	85	85	85	85	85	85	85	80	90	80	80	95	80	85	90	80	90	100	75			0	0	5	25	0	80			13	17.35	30.5	36.25	22.21
	0.551	0.61	0.804				-17	80	80	85	85	85	80	85	85	85	85	85	85	85	85	85	80	60	90	85	90	85	90	85	80	85	95	65			0	0	10	20	0	45			29	34.38	22.85	25.72	42.98
	0.782	0.749	1.102				-16	85	85	80	85	90	80	70	80	85	85	85	85	80	85	85	90	85	85	90	85	90	85	85	75	80	95	85			0	5	0	0	0	55
	0.811	0.966	0.579				Virus injection																														0	0	0	5	20	70		Fig. 2H	PL	Control
	1.017	0.498	0.637				-14	85	75	85	85	85	75	85	70	80	85	85	85	75	80	85	80	85	85	75	75	85	85	80	85	80	95	85			0	15	0	0	0	45			-16	56.82	65.96	60.63	58.94
	0.892	0.722	0.818				-13	95	85	80	80	85	85	85	85	65	80	85	85	80	85	85	80	80	75	85	85	85	65	85	75	85	85	85			10	35	10	15	0	75			-2	62.47	50.9	50.6	58.16
	1.081	0.69	0.851				-12	85	85	85	90	90	80	85	80	70	60	85	95	90	85	85	85	85	85	90	80	80	80	80	85	80	80	90			15	20	0	10	5	70			13	22.66	32.26	43.33	28.19
							-11	80	85	80	90	85	90	95	70	80	85	80	80	85	85	85	85	85	80	85	75	90	85	80	90	70	80	75			0	10	5	15	10	65			29	44.12	25.54	33.7	45.62
							-10	85	85	85	80	90	85	85	85	75	80	85	85	80	80	85	80	75	85	90	85	85	90	85	70	85	90	85
							-9	85	100	80	80	85	80	85	80	75	75	85	80	85	85	80	90	85	85	85	80	80	90	90	90	80	90	85										Fig. 2I	PL	Control
							-8	90	90	80	85	85	90	80	85	85	85	80	85	85	80	80	85	85	80	90	85	85	90	85	85	65	90	90											-16	17.6	16.97	17.06	16.93
							-7	85	85	85	85	80	80	80	95	85	80	85	85	75	75	80	85	80	85	90	85	85	85	85	85	70	90	90											-2	16.41	17.35	17.34	18.94
							-6	85	85	80	85	75	80	85	90	85	85	90	85	75	85	90	90	85	80	90	85	90	85	80	70	85	90	95											13	12.76	15.76	13.94	13.13
							-5	95	75	80	90	75	85	90	90	80	90	75	80	85	95	80	85	80	85	85	85	70	85	80	65	80	85	90											29	12.99	14.91	12.72	15.7
							-4	85	85	85	95	85	80	85	80	80	90	85	85	85	80	75	90	95	90	80	90	85	85	90	85	85	70	85
							-3	85	85	80	80	90	80	80	85	80	95	70	90	95	95	80	80	85	75	90	80	70	90	80	85	80	85	80										Fig. 2J		Control
							-2	90	85	80	90	95	90	90	80	85	85	85	85	95	85	85	75	85	90	85	80	85	75	85	80	95	95	90											pre	17.35	30.5	36.25	22.21
							-1	90	85	85	85	90	75	80	85	80	85	80	80	75	85	90	95	85	90	85	80	85	80	85	75	95	95	85											post	34.38	22.85	25.72	42.98
							Stroke/implant
							1	0	0	0	0	0	0	0	0	0	0	0	0	0	0	0	0	0	0	0	0	0	0	0	0	0	0	0										Fig. 2K		Control
							2	0	0	0	0	0	0	5	5	0	0	0	10	0	0	0	0	0	0	0	0	0	0	0	0	0	0	0											pre	22.66	32.26	43.33	28.19
							3	0	0	0	0	0	0	5	15	0	0	0	0	0	0	0	0	5	0	0	0	5	0	0	0	0	0	0											post	44.12	25.54	33.7	45.62
							4	0	0	0	0	0	0	5	0	0	0	0	10	0	0	0	0	0	0	10	0	0	0	0	0	0	0	0
							5	0	0	0	0	0	0	5	10	0	5	0	5	0	0	0	10	10	0	0	0	0	0	0	0	0	0	0										Fig. 2L		Control
							6	5	0	0	0	0	0	10	0	0	0	0	5	0	5	0	0	0	5	0	0	0	0	0	0	0	0	0											pre	12.76	15.76	13.94	13.13
							7	5	0	0	0	0	0	0	0	0	0	0	0	0	5	0	0	0	5	0	0	0	0	10	0	5	5	0											post	12.99	14.91	12.72	15.7
							8	0	0	0	0	0	0	10	15	0	0	0	0	5	0	0	0	0	0	0	0	0	0	0	0	5	0	0
							9	5	0	0	0	0	0	0	15	0	0	0	5	0	5	0	10	0	0	0	0	0	0	0	0	10	0	5
							10	10	0	0	0	10	0	10	0	0	0	0	10	0	0	0	5	0	0	0	0	0	0	0	0	5	0	0
							11	0	5	0	0	0	0	0	15	0	0	0	5	0	0	0	10	0	0	0	0	0	0	15	0	5	10	5
							12	10	0	0	10	5	0	15	10	0	0	10	10	0	0	0	15	10	0	5	0	0	0	10	0	0	5	0
							13	10	0	0	5	10	0	5	10	0	0	0	5	0	5	0	10	5	0	5	0	0	0	10	0	0	10	5
							14 (PS -1)	10	0	0	0	0	0	10	15	0	0	5	10	0	0	0	10	0	5	0	0	0	0	20	0	0	5	10
						stimulation	15	10	0	0	0	0	0	5	10	0	0	10	0	0	0	0	10	0	10	0	0	0	0	15	0	35	15	20
							16	0	5	0	5	0	5	10	15	0	0	5	0	0	5	0	5	10	10	0	0	5	40	40	0	45	20	20
							17	0	0	0	5	0	10	15	10	0	0	5	10	0	10	0	5	0	5	5	0	5	45	65	0	55	25	15
							18	5	5	0	10	0	5	25	15	0	0	0	10	0	0	0	15	0	0	0	0	0	70	50	0	65	35	45
							19	5	10	0	10	0	5	5	10	0	0	15	25	0	5	0	20	0	15	0	30	5	70	55	0	80	35	35
							20	5	15	0	15	10	5	5	5	0	5	0	20	0	5	0	0	15	0	5	60	10	65	60	20	75	35	45
							21 (PS 7)	5	0	5	5	0	10	25	15	5	0	0	25	0	5	0	15	15	10	0	70	5	60	60	30	75	55	75
							22	25	0	0	10	0	15	15	20	0	0	15	20	0	10	0	0	0	15	5	60	30	60	60	35	85	45	60
							23	10	0	5	15	0	25	20	5	0	0	15	20	0	0	0	0	0	5	0	75	20	65	50	40	90	55	70
							24	0	0	0	10	15	15	10	10	0	0	20	5	0	0	0	25	15	20	15	75	30	70	60	25	90	60	80
							25	20	0	0	10	25	5	10	15	10	0	25	25	0	5	0	5	10	5	35	90	25	70	60	20	80	70	80
							26	25	0	0	15	5	10	15	20	0	0	0	5	0	0	0	20	10	35	40	80	45	65	70	45	70	60	65
							27	15	0	5	0	5	20	20	15	0	0	10	20	0	5	0	20	10	20	40	80	35	60	65	35	70	60	75
							28 (PS 14)	10	0	0	5	0	15	35	20	10	0	25	20	0	5	0	15	10	15	40	80	45	55	70	45	75	70	65
[truncated: 23 more columns]

## Sheet: Fig. 3
Fig. 3C		Control									Sham									OptoSTIM1
	Base	113.61	118.384	119.038	115.88	111.431	118.663	117.73	115.251	121.951	118.305	113.271	117.587	115.074	122.026	117.134	117.7	114.851	115.642	117.682	114.675	114.428	118.374	115.596	114.397	120.968	116.047	116.635
	PS -1	106.227	103.066	107.583	100.907	101.372	106.769	105.977	101.603	105.641	105.421	102.05	103.274	101.264	104.716	105.543	101.147	100.723	106.049	103.546	105.419	103.081	106.802	106.408	98.6349	105.237	106.208	100.731
	PS 7	106.582	106.325	108.859	106.396	103.785	107.832	107.835	103.538	102.266	105.234	107.334	102.869	105.865	103.855	102.279	102.328	102.768	107.086	109.944	110.183	108.429	114.146	112.223	110.062	110.991	111.37	112.393
	PS 14	106.54	108.224	106.936	105.534	103.812	104.402	105.19	101.773	105.673	108.416	106.174	103.581	104.865	105.937	105.507	100.975	101.557	107.879	111.216	112.496	112.397	116.431	113.869	106.864	114.34	113.598	112.752
Fig. 3D		Control									Sham									OptoSTIM1
	PS -1	63.2718	62.5528	63.3917	56.4413	54.4042	56.4413	58.4785	63.152	62.0735	62.7925	62.1933	61.714	58.3587	60.7553	56.3215	62.6727	61.3545	50.21	58.838	58.2388	61.9537	55.6025	54.1645	63.7512	62.5528	59.7967	61.714
	PS 7	52.9662	59.4372	55.0034	50.21	60.0363	52.1274	57.1604	54.524	60.0363	58.9579	49.8505	58.3587	52.2472	57.1604	58.9579	57.7595	56.3215	52.8464	30.1979	26.2434	31.3962	29.5988	27.6814	24.0864	32.5946	23.2476	31.9954
	PS 14	48.772	52.4869	38.4664	54.6439	51.5282	55.8422	54.0447	55.3629	52.0075	55.4827	46.8547	56.2017	58.9579	54.2844	54.524	53.4455	54.2844	52.367	20.0121	18.3345	13.4213	16.1775	13.3015	15.099	13.9006	7.90898	19.5328
Fig. 3E		Control									Sham									OptoSTIM1
	PS -1	100	100	100	100	100	100	100	100	100	100	100	100	100	100	100	100	100	100	100	100	100	100	100	100	100	100	100
	PS 7	83.7121	95.0192	86.7675	88.9597	110.352	92.3567	97.7459	86.3378	96.7181	93.8931	80.1542	94.5631	89.5277	94.0828	104.681	92.1606	91.7969	105.251	51.3238	45.0617	50.677	53.2328	51.1062	37.782	52.1073	38.8778	51.8447
	PS 14	77.0833	83.9081	60.6805	96.8153	94.7137	98.9384	92.418	87.666	83.7838	88.3588	75.3372	91.068	101.027	89.3491	96.8085	85.2772	88.4766	104.296	34.0122	31.4815	21.6634	29.0948	24.5575	23.6842	22.2222	13.2264	31.6505
Fig. 3F		Control									Sham									OptoSTIM1
	SPRT score	10	0	0	5	0	15	35	20	10	0	25	20	0	5	0	15	10	15	40	80	45	55	70	45	75	70	65
	Diaschisis vol.	106.54	108.224	106.936	105.534	103.812	104.402	105.19	101.773	105.673	108.416	106.174	103.581	104.865	105.937	105.507	100.975	101.557	107.879	111.216	112.496	112.397	116.431	113.869	106.864	114.34	113.598	112.752
Fig. 3G		Control									Sham									OptoSTIM1
	SPRT score	10	0	0	5	0	15	35	20	10	0	25	20	0	5	0	15	10	15	40	80	45	55	70	45	75	70	65
	Diaschisis vol.	48.772	52.4869	38.4664	54.6439	51.5282	55.8422	54.0447	55.3629	52.0075	55.4827	46.8547	56.2017	58.9579	54.2844	54.524	53.4455	54.2844	52.367	20.0121	18.3345	13.4213	16.1775	13.3015	15.099	13.9006	7.90898	19.5328

## Sheet: Fig. 4
Fig. 4B	Volume of cortical activation	GFAP-OptoSTIM1
	PS 7	32.8342	34.2722	27.0823	31.9954	28.2806	35.8301	33.5532	32.8342	36.3094
	PS 14	37.9871	40.3837	41.3424	31.5161	36.3094	37.7474	42.6606	29.4789	42.5407
Fig. 4C		Control									Sham									OptoSTIM1
	PS -1	112.926	109.785	112.256	109.538	109.636	113.08	113.011	108.85	113.174	112.705	106.368	113.937	106.906	111.109	114.014	111.172	109.751	112.33	106.488	114.084	110.977	114.823	110.813	107.651	109.056	114.373	109.597
	PS 7	111.608	110.158	114.165	112.958	109.973	114.989	114.863	110.306	108.324	112.39	112.62	112.119	109.175	108.673	108.273	114.082	110.777	112.745	114.641	116.37	108.909	117.184	116.127	120.668	115.442	118.201	122.546
	PS 14	114.56	113.317	110.653	114.48	111.747	110.261	110.454	107.851	111.333	114.662	112.404	114.67	109.019	113.064	112.918	107.893	111.251	113.571	118.472	120.158	118.205	124.611	118.315	115.154	119.001	119.165	124.251
Fig. 4D		Control									Sham									OptoSTIM1
	PS -1	121.856	121.397	126.387	125.616	117.551	122.51	122.407	120.147	124.899	120.382	117.491	115.843	122.947	125.621	129.275	125.691	121.725	122.507	118.346	127.32	123.193	131.127	115.414	117.069	123.8	125.319	120.623
	PS 7	118.519	127.823	125.877	124.15	119.644	115.352	123.515	123.728	122.137	122.564	118.292	117.17	132.414	126.33	120.48	128.398	121.852	122.456	122.261	128.288	118.942	132.301	118.598	132.77	124.71	122.053	133.211
	PS 14	118.977	124.181	126.144	127.201	119	121.041	120.821	120.184	125.018	122.622	118.411	120.165	126.305	121.395	127.904	124.996	122.861	117.506	122.563	128.704	124.406	131.902	127.749	130.126	130.781	128.111	129.086
Fig. 4E		Control									Sham									OptoSTIM1
	PS -1	103.768	96.5078	100.38	97.6289	98.1588	99.179	97.518	92.888	89.9936	97.7282	98.0632	100.083	98.0754	101.102	100.755	92.9205	91.4635	100.293	101.257	99.8342	97.8173	99.068	99.4209	93.5635	99.9316	101.888	93.8352
	PS 7	104.737	102.584	100.677	103.904	101.378	99.2257	99.3826	95.3994	89.6835	97.3813	102.455	99.0214	103.995	101.131	98.891	94.6389	94.5535	100.416	106.292	106.197	108.109	111.217	106.03	104.096	104.808	107.784	104.496
	PS 14	103.597	103.252	101.205	102.137	100.727	97.3557	98.8602	94.4644	93.9187	99.4701	100.424	98.6614	102.518	101.909	101.318	97.5872	91.6151	102.068	105.573	107.558	108.525	108.542	106.816	102.201	107.868	110.46	103.809
Fig. 4F		Control									Sham									OptoSTIM1
	SPRT score	10	0	0	5	0	15	35	20	10	0	25	20	0	5	0	15	10	15	40	80	45	55	70	45	75	70	65
	SUVR in ipsi. MCx	114.56	113.317	110.653	114.48	111.747	110.261	110.454	107.851	111.333	114.662	112.404	114.67	109.019	113.064	112.918	107.893	111.251	113.571	118.472	120.158	118.205	124.611	118.315	115.154	119.001	119.165	124.251
Fig. 4G		Control									Sham									OptoSTIM1
	SPRT score	10	0	0	5	0	15	35	20	10	0	25	20	0	5	0	15	10	15	40	80	45	55	70	45	75	70	65
	SUVR in contra MCx	118.977	124.181	126.144	127.201	119	121.041	120.821	120.184	125.018	122.622	118.411	120.165	126.305	121.395	127.904	124.996	122.861	117.506	122.563	128.704	124.406	131.902	127.749	130.126	130.781	128.111	129.086
Fig. 4H		Control									Sham									OptoSTIM1
	SPRT score	10	0	0	5	0	15	35	20	10	0	25	20	0	5	0	15	10	15	40	80	45	55	70	45	75	70	65
	SUVR in ipsi. SCx	103.597	103.252	101.205	102.137	100.727	97.3557	98.8602	94.4644	93.9187	99.4701	100.424	98.6614	102.518	101.909	101.318	97.5872	91.6151	102.068	105.573	107.558	108.525	108.542	106.816	102.201	107.868	110.46	103.809

## Sheet: Fig. 5
Fig. 5B	Control	Sham	OptoSTIM1		Fig. 5C	Control	Sham	OptoSTIM1
	7.69231	0	43.75			0	4.80716	34.8837
	0	0	46.1538			8.82353	5.71429	44.186
	0	0	69.2308			0	0	38.4615
	0	0	57.1429			15.3846	0	46.4286
	0	0	45.4545			0	0	52.3828
Fig. 5E	Control	Sham	OptoSTIM1		Fig. 5F	Control	Sham	OptoSTIM1		Fig. 5G	Control	Sham	OptoSTIM1		Fig. 5H	Control	Sham	OptoSTIM1
	97.7738	101.299	140.127			97.4894	98.8874	127.433			100.182	88.5458	139.869			98.4346	110.962	132.544
	102.357	135.086	100.515			90.1149	91.4427	136.146			102.139	105.472	137.283			88.2353	118.089	132.065
	96.6565	114.203	126.49			110.111	101.155	140.916			80.0747	78.615	149.848			100.893	97.2148	133.933
	99.746	85.0873	131.368			105.553	102.032	148.015			94.746	91.9246	119.887			96.4433	108.662	130.994
	101.233	94.9665	146.866			119.918	97.4007	100.038			119.876	110.737	127.088			94.7817	117.527	127.575
	101.911	125.282	152.927			104.098	105.263	146.923			106.05	98.5492	120.531			93.5228	99.0714	128.302
	113.321	113.634	146.261			106.238	108.372	154.246			114.747	124.886	150.785			94.2088	94.1804	138.869
	88.022	83.8706	116.451			96.5341	101.745	139.002			108.598	107.853	137.325			114.207	103.043	124.957
	113.884	97.4079	158.707			103.026	107.632	116.596			105.205	84.8693	105.021			89.0694	95.3752	124.375
	86.6358	99.1899	140.411			90.5359	105.018	146.461			81.2852	103.491	133.841			99.2501	90.2246	106.172
	92.8191	119.555	114.022			99.2569	115.383	134.242			96.7031	103.133	158.261			93.7351	107.523	129.637
	115.971	112.478	107.676			96.7515	109.482	134.917			104.757	78.2113	131.671			97.8388	113.852	127.909
	98.242	112.405	126.034			96.3939	109.035	131.718			98.9973	79.7764	94.5163			76.1053	107.718	132.974
	87.5787	108.733	140.049			108.705	106.742	138.703			118.785	108.584	124.081			99.9647	90.6024	123.388
	95.0747	104.884	115.55			107.278	129.847	155.525			120.091	126.099	111.138			92.5481	115.787	120.569
	95.0506	111.249	119.13			91.2599	111.418	145.726			100.079	135.187	144.365			99.2231	96.7093	122.15
	97.8166	96.3769	132.942			86.3275	123.214	116.914			81.7663	92.928	137.483			92.2819	93.6753	128.508
	93.425	109.694	142.507			86.5814	100.527	150.258			114.751	115.056	113.093			100.059	100.001	139.986
	112.134	122.326	139.711			105.307	98.5188	156.784			82.4555	101.096	133.315			92.3379	108.375	127.695
	103.347	98.1863	153.09			96.1356	109.85	136.931			94.8597	104.541	110.171			85.65	92.1562	134.302
	107.697	107.516	101.031			91.2231	101.498	147.282			88.3666	90.0304	111.55			100.596	86.1969	130.658
	100.564	110.773	131.46			109.304	94.2682	119.602			92.7909	89.7789	167.049			106.308	91.9895	135.533
	87.7182	94.4354	139.894			91.631	96.8932	143.563			106.729	99.5281	114.734			82.7203	88.9793	128.412
	113.985	90.0053	131.721			114.293	102.503	149.855			100.526	83.8185	153.666			101.895	84.5557	158.041
	102.726	90.2654	141.021			91.1177	94.2297	142.08			108.251	73.1577	138.39			102.074	75.8411	141.158
	113.288	111.532	104.919			85.8169	96.9819	153.439			106.688	90.175	128.822			99.1617	85.457	148.523
	88.3972	86.8255	133.109			95.2941	106.861	140.101			96.8033	83.0475	130.842			122.298	88.0787	151.029
	93.8068	106.236	146.763			96.8852	102.344	150.035			89.2633	75.5933	108.83			104.673	86.2479	132.261
	104.128	101.081	126.779			98.7819	102.188	137.515			94.9598	79.6264	110.41			108.67	102.768	117.768
	103.352	101.324	119.25			97.7041	93.3892	144.39			98.9978	85.6704	111.647			105.358	81.9734	122.097
	110.444	120.046	120.938			102.016	100.867	140.401			94.1901	95.9146	128.378			108.134	97.3794	120.649
	95.6453	120.149	115.77			113.496	94.8929	159.075			105.125	87.2026	106.849			99.1068	89.1156	136.685
	90.8227	116.615	152.4			107.628	95.5782	114.407			87.2038	91.1539	133.843			87.5941	91.381	115.47
	102.267	110.536	127.59			107.775	85.9443	131.669			105.024	106.014	98.6023			101.372	103.939	110.719
	93.8543	114.22	150.243			98.6419	84.7257	111.651			99.0572	101.35	132.281			102.719	90.1898	112.836
	105.494	129.623	113.289			101.146	79.7021	128.042			90.3796	100.261	135.437			106.666	88.5081	117.49
	97.6838	116.902	138.506			101.915	83.466	131.193			98.6928	98.1506	115.845			116.002	101.499	118.712
	100.727	110.447	142.802			109.09	95.1172	122.005			98.2405	87.6563	121.779			114.114	104.466	119.823
	102.209	119.596	116.005			101.727	87.1802	116.009			91.7516	113.189	131.12			106.531	108.717	140.594
	109.344	95.3916	149.681			100.653	86.4964	128.602			104.307	110.333	123.582			108.413	106.571	118.527
	89.5243	101.182	119.963			97.142	88.8372	129.062			105.924	98.5038	112.107			104.181	112.727	123.868
	92.3032	104.136	137.945			89.1057	89.3542	133.864			107.148	89.8006	147.073			102.804	100.126	123.949
	108.985	85.7921	118.074				94.1854	132.611			94.0799	78.9205	125.223			109.092	83.7818	107.578
	101.352	75.1045	119.269				99.7963	123.667			93.5914	99.8983	138.988			100.729	101.417	130.173
	102.646	86.3526	155.084				79.6843	134.928			90.1763	96.3208	145.789				112.707	117.885
	85.2273	76.7479	110.747				74.5398				94.0445	99.9137	143.164					125.448
	100.143	97.4441	130.657				94.9804				102.121	101.196	127.663					134.644
	88.5324	86.0413	123.868								87.3639	86.3542	132.802
	91.538	88.8612	179.559								90.0068	93.8512	129.799
	93.6099	89.8124	160.118								87.5843	92.1111	108.489
	90.5653	81.9188	106.078								98.9625	94.5136	121.797
	89.5365	83.1135	139.479								92.8383	91.5455	106.73
	89.4726	79.6467	147.081								90.1217	94.8328	152.928
	106.472	77.9094	168.652								92.2533	86.7298	130.426
	108.666	85.5215	149.576								108.888	96.5057	118.417
	92.7804	73.5693	140.482								104.736	76.491	133.645
	94.2444	89.22	106.25								116.406	93.7211	107.682
	85.5852	77.7578	104.155								93.208	92.0054	117.765
	78.8985	101.788	99.5855								113.454	109.675	136.088
	110.664	91.2204	111.371								103.899	100.266	110.067
	96.8295	69.5906	110.724								99.8742	109.395	105.507
	99.2729	92.3795	114.941								101.029	108.177	125.883
	94.6208	81.6736	100.688								112.808	107.295	121.039
	72.987	97.4763	121.679								111.74	105.642	129.203
	100.305	140.998	127.488								107.694	99.2377	99.8186
	107.752	78.7132	112.439								89.1512	98.5566	113.539
	90.0901	76.6774	102.516								89.8702	107.826	108.084
	97.5846	87.2717	112.14								119.588	94.3719	126.883
	103.623	82.5111	123.633								112.086	108.731	122.248
	97.0701	112.965	127.752								93.9925	90.8579	119.854
	103.219	97.8887	106.363								93.428	103.668	140.008
	95.3655	76.1501	123.177								104.661	92.6449	124.41
	98.2039	105.289	118.123								118.359	89.1568	146.407
	89.6431	108.593	124.41								88.9174	98.7437	110.205
	117.11	105.49	115.26								98.0712	91.8986	130.041
	132.136	101.7	98.4809								106.549		97.9312
	109.317	97.642	109.312								104.756		150.945
	102.016	93.5833	126.438								100.117		103.154
	116.728	72.9309	110.446								105.644		113.427
	107.824	100.825	117.303								91.3625		114.645
	113.562		139.245										109.48
	105.775		124.376										142.308
	100.847		112.211
	130.218		102.627
			122.242
			114.724
			107.848

## Sheet: fig. S1
fig. S1A		w/o OptoSTIM1 (dF/F0)							w/ OptoSTIM1 (dF/F0)								fig. S1C		jRGECO1a + GFP (dF/F0)								jRGECO1a + ChR2(H134R) (dF/F0)										jRGECO1a + OptoSTIM1 (dF/F0)
	Time (sec)	ROI 1	ROI 2	ROI 3	ROI 4	ROI 5	ROI 6	ROI 7	ROI 1	ROI 2	ROI 3	ROI 4	ROI 5	ROI 6	ROI 7			Time (sec)	jRGECO1_1	jRGECO1_2	jRGECO1_3	jRGECO1_4	jRGECO1_5	jRGECO1_6	jRGECO1_7	jRGECO1_8	ChR2_1	ChR2_2	ChR2_3	ChR2_4	ChR2_5	ChR2_6	ChR2_7	ChR2_8	ChR2_9	ChR2_10	OptoSTIM1_1	OptoSTIM1_2	OptoSTIM1_3	OptoSTIM1_4	OptoSTIM1_5	OptoSTIM1_6	OptoSTIM1_7	OptoSTIM1_8
	0	0	0	0	0	0	0	0	0	0	0	0	0	0	0			0	0	0	0	0	0	0	0	0	0	0	0	0	0	0	0	0	0	0	0	0	0	0	0	0	0	0
	10	-0.00987	-0.01247	0.023483	0.002396	0.010905	0.027891	0.055061	-0.03096	-0.02534	-0.01236	-0.02659	-0.01684	-0.02657	-0.07562			0.5	0.00938776	-0.00152209	-0.00353694	-0.00535486	0.00340366	-0.0110073	-0.00437122	-0.000730592	-0.0375082	-0.0389138	-0.000254149	0.0210865	-0.0042915	0.00545217	-0.00664119	-0.00338138	-0.0152782	0.0251541	-0.00889621	0.0154237	-0.00294865	-0.0166435	0.0195049	-0.00940572	-0.012371	-0.0472185
	20	-0.00253	-0.00437	0.054551	0.038131	0.01513	0.052811	0.053447	-0.02913	-0.04841	-0.03871	-0.00943	-0.00818	-0.03554	-0.07967			1	-0.0161467	0.0053307	-0.00689755	0.0053659	-0.035924	0.0440592	-0.00631913	-0.0253505	-0.0252781	-0.0193375	-0.0221618	0.0220821	0.00744939	0.00275686	0.000939921	0.012094	-0.000776074	0.0108508	-0.00168893	0.0514839	-0.00130697	-0.0122318	0.062813	-0.020933	-0.0436732	-0.0191044
	30	0.01144	0.022566	0.048604	0.099098	0.024064	0.04924	0.050413	-0.03452	-0.0259	-0.04761	-0.03121	-0.04541	-0.04587	-0.08116			1.5	-0.0174305	0.00155591	-0.025495	-0.00708828	-0.0142438	0.00345289	-0.00504371	-0.00976791	-0.00501745	-0.016413	0.0198872	-0.00359075	-0.00692886	0.0138089	0.00356072	0.0145128	0.016981	0.0256227	-0.00058057	0.0814446	0.00474971	-0.0169285	0.0540238	-0.013148	-0.0259407	0.009857
	40	0.022992	0.040461	0.096663	0.10523	0.032011	0.044951	0.006115	-0.05757	-0.06103	-0.07905	-0.06452	-0.08436	-0.10342	-0.12978			2	-0.00582829	-0.00970079	-0.00900312	-0.0131166	-0.0378759	-0.0127637	0.0201401	-0.013621	-0.0182701	-0.0131304	-0.0187816	0.0063983	-0.0133025	0.00430759	-0.0186955	0.022633	0.00141315	0.0372626	0.00103212	0.0673644	0.00139729	-0.0169741	0.0894938	-0.0233316	-0.0275138	-0.0200136
	50	0.004211	0.037072	0.098544	0.103256	0.035673	0.056597	0.013307	-0.07802	-0.13696	-0.11453	-0.08584	-0.10389	-0.10964	-0.14381			2.5	-0.0111675	-0.0096602	-0.0124778	-0.0138343	0.000645245	0.0382512	0.0133108	0.00105085	-0.0207924	-0.00429722	-0.0123262	-0.00662397	-0.0109659	-0.00193226	-0.00514555	0.025891	0.0174906	-0.0241184	-0.00526618	0.0635219	-0.00318241	-0.037824	0.0983794	-0.0285236	-0.0340953	-0.00142586
	60	-0.01274	0.028289	0.073301	0.130462	0.012656	0.024584	-0.03456	-0.07741	-0.1111	-0.13853	-0.13206	-0.11154	-0.09966	-0.12291			3	-0.0184834	-0.0116152	-0.0161392	-0.0272822	-0.0373435	0.0455861	0.0210445	-0.0256107	0.00200425	-0.0217249	-0.0128472	0.0138055	-0.0196645	0.00462758	-0.00141331	0.00509675	0.00581476	0.0344513	0.00382355	0.0516183	-0.0168259	-0.0419735	0.0925039	-0.0232668	-0.0291511	-0.0121818
	70	0.016508	0.006941	0.034891	0.096631	0.0067	0.013993	-0.06233	-0.0944	-0.11373	-0.11758	-0.1214	-0.08953	-0.10831	-0.12402			3.5	-0.0220565	-0.00884166	0.0030287	-0.0164841	-0.017599	-0.0101391	0.0151311	-0.0246199	-0.0260826	-0.0448224	-0.00720512	0.00317924	-0.0149451	0.00614139	0.0155464	0.0128098	0.00488811	0.00784217	0.00989315	0.0160417	-0.00448938	-0.0454732	0.0691582	-0.0178331	-0.0479646	-0.0117478
	80	-0.0164	-6.6e-05	0.048544	0.055892	-0.02396	-0.00762	-0.07566	-0.09907	-0.14506	-0.12254	-0.05697	-0.05525	-0.07564	-0.15556			4	-0.0106444	-0.0113785	-0.020174	-0.0254162	0.0263905	-0.00578808	-0.0185632	-0.00485393	-0.0484157	-0.00566995	0.00603604	0.00740052	-0.0262695	-0.013772	0.0052759	0.0228181	0.00266413	-0.0110727	0.00674986	0.0644355	0.00104132	-0.0522788	0.0664371	-0.00348884	-0.0616626	0.0166453
	90	-0.03167	-0.01832	0.0321	0.084931	-0.03777	-0.00901	-0.07854	-0.13691	-0.11744	-0.09163	-0.05628	-0.07022	-0.09603	-0.11925			4.5	-0.0102301	-0.0276547	-0.0221966	-0.019145	-0.00282294	0.00988963	-0.0196647	-0.0433952	-0.0206288	0.00561027	-0.0144102	0.0106528	-0.0218045	-0.0081598	0.00288837	-0.0191406	0.0343673	0.0107028	0.0203962	0.0180704	-0.0141163	-0.0381546	0.0809333	-0.0150633	-0.0422178	-0.0334249
	100	-0.02526	-0.02013	0.029187	0.055187	-0.06511	-0.01507	-0.11342	-0.1146	-0.13582	-0.14207	-0.04246	-0.07147	-0.13843	-0.13876			5	-0.0111267	-0.0136109	-0.00826669	-0.0144526	0.0121629	0.0165958	-0.010215	-0.0368398	-0.0342768	0.00358102	-0.0275879	-0.00550227	-0.0230307	-0.00843056	-0.0119994	0.0158456	0.0213478	0.0490012	0.02568	-0.00767153	-0.0159439	-0.0260938	0.0726016	-0.00694232	-0.0393605	-0.0156741
	110	0.004472	-0.02056	0.044175	0.095644	-0.03779	-0.01471	-0.13502	-0.10867	-0.09333	-0.0802	-0.00082	-0.07169	-0.14065	-0.15196			5.5	-0.00891226	-0.0123797	-0.0140026	-0.0281544	-0.0407956	0.012604	-0.0480022	-0.0168436	-0.0231103	-0.00692331	-0.00565481	0.00900674	-0.0197224	0.0135135	-0.0116701	-0.0151915	0.00733216	0.0434525	0.020361	0.0271795	0.00544038	-0.02704	0.0912156	-0.00820938	-0.0611382	-0.00631303
	120	0.092227	-0.01049	0.055704	0.107274	-0.04477	-0.0155	-0.09312	-0.11403	-0.11562	-0.09579	0.046719	-0.09341	-0.13876	-0.16781			6	-0.0105086	-0.0205854	-0.00465714	-0.0130173	-0.0235837	0.0104884	-0.0331146	-0.0261612	-0.0493974	-0.00883318	0.00482883	0.0150865	-0.012192	0.0124797	-0.00871999	0.0261378	-0.00215447	-0.0254007	0.0116583	0.0373232	-0.0141163	-0.0323522	0.0811982	-0.00638835	-0.0480823	0.0117065
	130	0.159525	0.010888	0.077427	0.13307	-0.01463	0.009057	-0.10643	-0.12396	-0.09978	-0.02874	0.06214	-0.04006	-0.08347	-0.14597			6.5	-0.0118264	-0.0202945	-0.0173009	-0.0142428	-0.00837205	-0.00955033	-0.0445006	-0.0327866	-0.0116983	-5.96837e-05	0.00257961	0.00343809	-0.0283748	-0.017378	-0.0208566	0.00844111	-0.00111199	0.0219482	0.0146961	0.0570461	-0.015572	-0.02647	0.0500746	-0.0049327	-0.05003	-0.0266366
	140	0.097108	0.014079	0.188228	0.196152	-0.00467	0.014329	-0.07671	-0.06751	-0.01262	0.073384	0.145923	-0.03497	-0.06518	-0.09668			7	0.00566526	-0.0273976	-0.010756	-0.0213863	-0.00458124	0.0142307	-0.0104816	-0.0196359	-0.0533104	-0.00943002	-0.0170026	-0.0011947	-0.0331984	-0.013772	0.00376654	0.00866324	0.0237919	0.0187423	0.0141565	0.0920987	-0.0249386	-0.00991769	0.0280774	-0.0158294	-0.0785604	-0.0212638
	150	0.107058	0.018125	0.232464	0.284677	-0.00101	0.01464	-0.08857	-0.04991	0.013891	0.06178	0.129404	-0.02879	-0.0447	-0.06908			7.5	-0.0200933	-0.0203216	-0.000923131	-0.00786115	-0.0712995	0.0380317	-0.00649305	-0.0263213	-0.0372355	-0.0333632	-0.00424429	0.0128497	0.000717178	-0.00769212	0.0121915	-0.0186716	0.00793449	0.0320592	0.0113534	0.108355	-0.00464345	-0.0170197	0.0065498	-0.0115214	-0.0525448	-0.0319578
	160	0.079557	0.033454	0.264138	0.262193	-0.01491	0.003259	-0.12443	-0.06991	-0.03078	0.052347	0.066166	-0.07686	-0.05153	-0.10589			8	-0.00881716	-0.0272285	-0.00286274	-0.0338515	-0.0212447	-0.0112867	-0.00709598	-0.0385913	-0.0531604	0.0171889	-0.0122119	-0.0144625	0.00562175	0.00270763	0.000946781	0.0271744	0.00625492	-0.00527744	0.017423	0.0700246	-0.0100254	-0.0165751	0.00871701	-0.0158471	-0.0483605	-0.0473115
	170	0.082389	0.022697	0.183434	0.217437	-0.03368	-0.01366	-0.14141	-0.07273	-0.0026	0.094021	0.12611	-0.06106	-0.08969	-0.11077			8.5	-0.0304049	-0.0322819	-0.00354731	-0.0260897	-0.0376823	-0.00703551	-0.0235953	-0.0269318	-0.0523424	0.0334229	0.0132157	-0.00477881	-0.0383227	-0.00270763	-0.00494659	0.00239412	0.000706575	0.0266831	0.0234574	0.0604318	-0.0184888	-0.0106815	0.0077538	-0.00674784	-0.0661038	-0.036318
	180	0.059957	-0.02283	0.104308	0.201861	-0.01191	-0.00436	-0.11448	-0.0945	-0.01347	0.092471	0.196623	-0.11297	-0.14356	-0.184			9	-0.0175392	-0.020254	0.00316354	-0.0267522	-0.0371016	0.0105183	-0.0196647	-0.025901	-0.0582324	0.00602805	-0.0247033	0.00494474	-0.0345402	0.00775366	-0.0213094	-0.00159196	-0.00868739	-0.0299383	0.0176106	0.0873292	-0.015418	-0.0031577	-0.00845213	-0.0098595	-0.0542036	-0.0226794
	190	0.057721	-0.01882	0.125971	0.16084	-0.01463	-0.00364	-0.0988	-0.11637	-0.03419	0.066386	0.087993	-0.17677	-0.21928	-0.28063			9.5	-0.0332443	-0.0380793	-0.00922094	-0.0121782	-0.0175507	-0.0067461	-0.0204995	-0.0249102	-0.0680356	-0.0137272	-0.0130633	0.00982975	-0.0360787	-0.0182642	-0.00181123	0.0187333	0.000857156	0.0133169	0.030389	0.0609961	0.000844747	-0.00237113	-0.0374928	-0.0107848	-0.0719147	-0.0197657
	200	0.056491	-0.02082	0.069235	0.148929	-0.0075	0.035103	-0.06311	-0.11976	-0.03647	0.072764	0.108905	-0.19138	-0.23834	-0.23839			10	-0.0441809	-0.0479154	-0.00263455	-0.029115	-0.0532811	0.0511047	-0.0438513	-0.0166835	-0.0530105	-0.00561027	-0.0419854	-0.0088939	-0.0162637	-0.00327377	-0.0205685	0.02209	0.0134944	0.0165968	0.0200209	0.0412059	-0.00880343	-0.00880053	-0.0527114	-0.0155701	-0.0766769	-0.0221421
	210	0.06059	-0.04214	0.061954	0.183535	0.017625	0.043202	-0.01861	-0.11179	0.000163	0.072808	0.085705	-0.18204	-0.2404	-0.21943			10.5	-0.0453832	-0.0416579	-0.0131831	-0.0355849	-0.0227933	0.0270343	-0.0467036	-0.0285932	-0.0709533	0.012832	0.0192899	0.0122855	-0.0326894	-0.0098213	-0.00729982	-0.0148213	0.0171779	-0.0142293	0.0242315	0.018272	-0.0206193	0.00345409	-0.0511703	-0.00269324	-0.0401417	-0.019807
	220	0.055895	-0.05234	0.054672	0.144277	0.018973	0.073849	-0.01309	-0.06378	0.011126	0.05806	0.024984	-0.19375	-0.23438	-0.2345			11	-0.0454104	-0.0447901	-0.00687681	-0.0303295	-0.0160505	0.011656	-0.0279201	0.0071558	-0.0887325	-0.04339	-0.0300912	0.0147347	-0.0508618	0.0100059	0.00812997	0.000234475	-0.0120002	-0.0122565	0.0170711	0.00808803	-0.0146263	-0.0195048	-0.0645829	-0.0218465	-0.0866401	-0.026802
	230	0.055075	-0.06378	0.058677	0.165633	0.030804	0.068577	-0.01441	-0.04228	0.036989	0.048317	-0.02512	-0.18933	-0.21043	-0.18511			11.5	-0.048637	-0.0383634	-0.00320503	-0.0232522	-0.0113724	-0.0307566	-0.0555388	-0.00644522	-0.0824198	-0.027932	-0.0256563	0.00453324	-0.00327357	0.0160858	0.0102568	-0.0105637	0.0298383	-0.0049815	0.0214225	0.00180033	-0.018441	-0.0235061	-0.0311597	-0.00685981	-0.0422713	-0.0131943
	240	0.036145	-0.06181	0.084102	0.177685	0.013521	0.067643	-0.0396	-0.04716	0.014054	0.001816	-0.06182	-0.14471	-0.12801	-0.1723			12	-0.0420275	-0.037599	-0.0135151	-0.0349998	-0.00424248	-0.017973	-0.0407555	-7.00567e-05	-0.0889643	-0.0313339	-0.0133428	-0.00524342	-0.0186698	-0.00697829	0.00135843	0.00287541	0.0384678	-0.0081381	0.0255451	-0.00644893	-0.0138294	-0.0329564	-0.0126421	-0.0172851	-0.0827233	-0.0624483
	250	0.049747	-0.04549	0.066566	0.176487	0.020503	0.060981	-0.01854	-0.01075	0.008458	-0.0256	-0.04786	-0.15939	-0.16682	-0.13483			12.5	-0.0553552	-0.0428418	0.00267604	-0.0249304	0.010953	0.00277428	-0.0306449	-0.0326665	-0.100676	-0.0176664	-0.0316415	0.0108784	-0.0288953	0.00988283	0.00401353	0.0115757	-0.00767966	-0.00140567	0.0327582	-0.00104795	-0.0184463	-0.0170425	0.00871701	-0.0210096	-0.0899148	-0.0457307
	260	0.070949	-0.05859	0.073422	0.183042	0.010644	0.062779	-0.05012	-0.02279	0.031914	-0.01129	-0.02814	-0.1045	-0.09147	-0.11187			13	-0.0385496	-0.0357387	0.00637894	-0.0302522	-0.024729	-0.0209269	-0.0379844	-0.028353	-0.0804837	-0.0187407	0.00487966	0.0122258	-0.0205668	-0.0124058	0.00513869	0.00784875	0.00448269	0.0312454	0.0460527	0.00573686	-0.0220112	-0.0270742	0.0164467	-0.0135016	-0.0658897	-0.0517544
	270	0.091556	-0.03349	0.091141	0.203482	0.039194	0.053386	-0.02923	-0.05171	0.028758	-0.02786	-0.01826	-0.07331	-0.1163	-0.15922			13.5	-0.040078	-0.0366587	0.00199147	-0.0448925	-0.0206156	0.0143604	-0.0454862	-0.0178845	-0.0958361	0.0364667	-0.011119	-0.00424783	-0.0288028	-0.0117043	-0.00395864	0.0314073	0.0191123	0.0515166	0.0273103	0.028335	-0.0280042	-0.020508	-0.0142916	-0.0223946	-0.077929	-0.0395727
	280	0.081681	-0.03694	0.089806	0.249577	0.056941	0.06055	-0.03265	-0.07551	0.007222	0.012976	0.001373	-0.0928	-0.1541	-0.16388			14	-0.0240332	-0.0418203	0.0082252	-0.0368657	-0.0242935	-0.000987965	-0.0264128	-0.0297741	-0.0897415	0.0263205	0.0121229	0.0231374	-0.0121342	-0.0350884	-0.00705283	-0.00607168	-0.00769124	0.0214303	0.0333799	0.00728191	-0.0200189	-0.0258202	-0.0242969	-0.00828599	-0.0967745	-0.0927736
	290	0.083321	-0.05418	0.112318	0.22519	0.007948	0.034983	-0.04988	-0.12606	0.001854	-0.01984	0.026357	-0.09047	-0.13068	-0.16959			14.5	-0.0170909	-0.0302524	0.0195413	-0.0319304	-0.00553297	0.00442089	-0.0131368	-0.0526927	-0.108598	0.0161146	-0.0132157	-0.0157966	-0.0294274	0.00580909	-0.00133098	0.0165367	0.00798082	0.0290012	0.0311455	0.00192124	-0.0209487	-0.0338	-0.0238273	-0.0242863	-0.0637815	-0.0787424
	300	0.095208	-0.04707	0.104369	0.201861	0.002173	0.026477	-0.0678	-0.10236	-0.05221	0.042073	0.056328	-0.06875	-0.10366	-0.1509			15	-0.0166018	-0.025632	0.0109116	-0.0379919	-0.0224222	-0.0184719	-0.0116991	-0.0326364	-0.0853103	0.0286482	0.00237629	0.0121528	-0.0355466	0.0123689	0.0100167	-0.0142043	-0.0170852	0.039926	0.036054	0.0123604	-0.016964	-0.031919	-0.0211183	-0.0399036	-0.0374235	-0.0877108
	310	0.076912	-0.04553	0.064745	0.186284	-0.01171	0.02456	-0.11881	-0.15007	-0.06506	-0.0167	-0.01258	-0.09	-0.12402	-0.17491			15.5	-0.0277353	-0.0252194	0.0297476	-0.041525	-0.0251	-0.0605453	-0.0451731	-0.0168537	-0.102558	0.0367651	-0.0215391	-0.0197392	-0.010723	-0.0270393	0.00911105	-0.0238054	0.00057916	0.0141307	0.0392325	0.0581075	-0.0263731	-0.0418139	0.00831969	-0.0377938	-0.0963465	-0.0765622
	320	0.052169	-0.0276	0.104915	0.201226	-0.04024	0.018019	-0.11213	-0.12847	-0.05784	-0.0368	-0.0043	-0.06063	-0.10766	-0.10622			16	-0.0442284	-0.0193069	0.0187842	-0.038036	0.00822687	-0.0362254	-0.0295434	-0.0238493	-0.0944726	0.0112802	-0.00654434	-0.00682972	-0.0286061	-0.0100059	0.00273057	0.0110697	-0.00734374	0.00342787	0.0330456	0.0343405	-0.0194929	-0.0389298	0.0331824	-0.0235556	-0.100124	-0.0380848
	330	0.084215	-0.03569	0.105583	0.220398	-0.02585	0.003642	-0.10802	-0.14166	-0.10134	-0.03645	-0.04837	-0.07101	-0.13855	-0.13582			16.5	-0.0281497	-0.0294406	0.0255054	-0.0381244	-0.0745419	-0.0423727	-0.0284535	-0.0187752	-0.0982902	0.0147419	0.0107632	0.0050974	-0.00980914	-0.0020061	0.000487112	-0.0136366	0.0134133	0.0309001	0.016731	0.0764063	-0.0258578	-0.033857	0.0583101	-0.0242686	-0.0928364	-0.0545131
	340	0.090848	-0.03914	0.11341	0.213843	-0.03771	0.007787	-0.14214	-0.09646	-0.05586	-0.03459	-0.04933	-0.05995	-0.06102	-0.07651			17	-0.0393783	-0.0115002	0.0188568	-0.0367332	-0.0489579	-0.0682793	-0.0347494	-0.021007	-0.110302	0.0242913	-0.0140417	-0.00400226	-0.0327241	0.00828287	0.00238067	0.0036899	0.00249039	0.008582	0.0139044	0.045962	-0.0253477	-0.0306651	0.0742993	-0.0216108	-0.0822632	-0.0474872
	350	0.075309	-0.0351	0.105886	0.195165	-0.04247	0.013251	-0.15134	-0.09711	-0.0637	-0.07059	-0.08612	-0.0392	-0.05165	-0.04823			17.5	-0.046735	-0.0228314	0.0305359	-0.043689	-0.0342625	-0.0410854	-0.00608724	-0.0454168	-0.0833606	0.0223814	0.0124406	0.00603989	-0.0259803	-0.000110767	-0.00174263	-0.0107118	0.0106102	0.00806412	0.0116407	0.0368798	-0.0293005	-0.0155491	0.0863153	-0.0339572	-0.0888126	-0.0672942
	360	0.134185	-0.02954	0.128519	0.239287	-0.00696	0.020032	-0.06658	-0.06927	-0.02593	-0.03224	-0.05788	-0.02725	-0.04878	-0.01868			18	-0.0349629	-0.0297518	0.0315835	-0.0303736	-0.0192767	-0.00367243	0.00451035	-0.0163132	-0.096545	0.0383766	-0.00890792	-0.0125444	-0.0263852	-0.0218948	0.0102294	0.0118225	0.00589584	0.0297904	0.0088493	0.0398087	-0.0287373	-0.0297189	0.0983433	-0.0310813	-0.0758636	-0.0461027
	370	0.181175	-0.0102	0.108374	0.275444	0.004587	0.045383	-0.06477	-0.07707	-0.04346	-0.00859	-0.04489	-0.01917	-0.02455	-0.06963			18.5	-0.0471426	-0.0129073	0.0480651	-0.0405534	-0.0031133	-0.0216853	-0.00430165	-0.0186251	-0.10688	0.0215458	0.0142832	0.016175	-0.0469173	0.0003323	0.00456925	-0.00290009	0.00569893	-0.047275	0.00658566	0.0164716	-0.0263253	-0.0107613	0.0993185	-0.0237441	-0.100477	-0.0613428
	380	0.163027	-0.02243	0.132949	0.296659	0.012475	0.045119	-0.09814	-0.08273	-0.05846	0.018158	-0.01441	-0.01091	-0.04329	-0.03204			19	-0.0726702	-0.0166956	0.0340003	-0.031555	-0.0502162	-0.0297687	0.0309232	-0.0114493	0.21391	0.396359	-0.00260503	0.000836292	-0.0249624	0.00934131	0.0702951	0.0814863	0.136346	0.178742	-0.0324005	0.0346898	-0.0291677	-0.0325802	0.156112	-0.0275217	-0.0797376	-0.0538415
	390	0.193136	-0.02743	0.117597	0.285875	0.034104	0.04476	-0.07167	-0.11094	-0.11666	-0.05168	-0.04461	-0.01303	-0.07939	-0.11797			19.5	-0.0609457	-0.0745419	0.0115028	-0.0322947	-0.0199058	0.0113366	0.0433411	-0.0282229	0.185496	0.301999	0.0940097	0.0662397	0.0792713	0.0817703	0.0593248	0.0789935	0.131805	0.189125	-0.0282779	-0.0283887	-0.0455313	-0.0177835	0.215577	-0.0404281	-0.144835	-0.0653517
	400	0.159711	-0.01322	0.130218	0.253947	0.017585	0.046701	-0.12225	-0.11633	-0.12687	0.019929	-0.04672	0.005564	-0.02201	-0.09912			20	-0.0758153	-0.0762737	-0.00237525	-0.0390628	-0.0382469	-0.0265553	0.020314	-0.01233	0.149324	0.226977	0.0932091	0.0591445	0.0676923	0.0777704	0.0388866	0.0412923	0.120199	0.121652	-0.0209533	0.0318953	-0.0220484	-0.0128702	0.250024	-0.0167547	-0.107209	-0.0489027
	410	0.130608	-0.02326	0.128095	0.29088	0.008913	0.039776	-0.12558	-0.16648	-0.14373	0.010363	-0.05592	-0.00122	-0.04628	-0.08521			20.5	-0.0628409	-0.0674117	0.0108286	-0.0368767	-0.0302942	-0.00117757	0.0263317	-0.0265215	0.143488	0.210922	0.0927263	0.0681114	0.0265703	0.0509772	0.0406155	0.0375777	0.0977274	0.107768	-0.0240555	0.0720399	-0.0412279	-0.0159367	0.274225	-0.012871	-0.110708	-0.0712308
	420	0.155463	-0.03076	0.129308	0.3011	-0.00308	0.026621	-0.1032	-0.15092	-0.07866	0.027192	-0.03743	0.015508	-0.05217	-0.09436			21	-0.0548593	-0.069617	-0.000259307	-0.0405534	-0.0297619	0.00089815	0.00725831	-0.0165734	0.105053	0.117457	0.075101	0.0603723	0.0418508	0.0553094	0.0329247	0.0467593	0.0918084	0.0257213	-0.0131185	0.080222	-0.0274835	-0.00922232	0.314788	0.0100893	-0.0974915	-0.0820384
	430	0.141638	0.005724	0.155886	0.270158	-0.00328	0.035319	-0.13615	-0.13081	-0.07785	0.017848	-0.0227	0.028468	-0.01652	-0.05383			21.5	-0.0531135	-0.0677026	0.0176432	-0.0373294	-0.0503129	-0.0243199	0.00805834	-0.0240295	0.10962	0.114951	0.0534094	0.0138785	0.0159167	0.0276916	0.0276693	0.0378986	0.0669045	0.0595314	-0.0183495	0.0736387	-0.0211665	0.0105903	0.350535	0.0236204	-0.072803	-0.0652484
	440	0.138769	-0.00266	0.171541	0.294122	-0.01048	0.020727	-0.11279	-0.18408	-0.12076	-0.01763	-0.07134	-0.0564	-0.10693	-0.16737			22	-0.063493	-0.0706182	0.00524836	-0.0355297	-0.0260034	-0.0288506	0.0107251	-0.0410332	0.108639	0.0823635	0.0837167	0.0267945	0.0325506	0.0456973	0.0272714	0.0219296	0.0763564	0.0454254	-0.0144732	0.0896266	0.00290083	0.013121	0.390616	0.0473409	-0.0456316	-0.049192
	450	0.21147	-0.00352	0.200728	0.278686	0.003441	0.037715	-0.10149	-0.13695	-0.08585	-0.01067	-0.03706	-0.03299	-0.07305	-0.17225			22.5	-0.0501382	-0.0711053	0.00921057	-0.0338626	-0.0121629	0.0159372	0.0394801	-0.0282529	0.0466841	0.0809311	0.0803746	0.0375004	0.0265009	0.0428051	0.0215839	0.0305929	0.0674489	0.0543773	-0.00880238	0.145383	-0.000531288	0.0290121	0.438403	0.0529514	-0.0166517	-0.00672632
	460	0.169623	0.013125	0.16432	0.259233	0.02006	0.07289	-0.09628	-0.13708	-0.05921	0.014393	-0.02663	-0.00725	-0.07531	-0.12374			23	-0.0514085	-0.0752048	-0.00582921	-0.0411606	-0.0354723	0.0222641	0.0211372	-0.0198661	0.0217877	0.072635	0.0600681	0.0243255	0.0417235	0.0419313	0.0140371	0.0357883	0.0762753	0.0238471	-0.00743013	0.190378	0.00522787	0.0542053	0.470851	0.0755168	-0.00138051	-0.0385911
	470	0.17171	0.0025	0.177124	0.276219	-0.0004	0.04428	-0.03566	-0.1438	-0.05179	-0.03645	-0.08479	-0.07126	-0.11986	-0.20673			23.5	-0.0476996	-0.0676958	0.000674197	-0.047476	-0.024858	-0.017983	0.0422628	-0.0216275	0.0176565	0.0330051	0.0566244	0.0585537	0.0176171	0.0329715	0.0246369	0.0278655	0.0589584	0.0547965	-0.0147957	0.165496	0.007964	0.0622307	0.495581	0.0868261	0.0508005	-0.0351091
	480	0.180131	0.033158	0.161954	0.253524	0.010945	0.054392	-0.00445	-0.14227	-0.04828	0.173339	0.149904	-0.03267	-0.11776	-0.18422			24	-0.0488408	-0.074481	-0.00627522	-0.0493972	-0.036666	-0.0134223	0.00182037	-0.0441057	-0.00402214	-0.00226798	0.0522022	0.0389274	-0.00178138	0.00787673	0.0201225	0.00746619	0.0658389	0.0118126	-0.0186545	0.162016	0.0238176	0.07208	0.540876	0.0892954	0.0384187	0.0381778
	490	0.203905	0.013618	0.135194	0.275374	0.016277	0.073202	0.008121	-0.13203	-0.00852	0.306599	0.237028	0.017303	-0.0972	-0.15623			24.5	-0.053392	-0.0730806	0.00289386	-0.0400234	-0.0480546	-0.00456061	0.019769	-0.0167235	-0.0194972	0.0290063	0.0404605	0.0260777	0.0108733	0.00435682	0.0244105	0.0270387	0.0271278	0.0331936	-0.0149424	0.136704	0.018967	0.0916532	0.548473	0.105355	0.0812358	0.0260167
	500	0.192093	0.020066	0.152184	0.306527	0.008974	0.062371	-0.01387	-0.17075	-0.06568	0.220106	0.224627	0.010734	-0.11109	-0.20457			25	-0.0569787	-0.0735812	-0.00201222	-0.0394272	-0.028052	-0.00599764	0.0255432	-0.0142415	-0.0297639	0.0185019	0.0537271	0.045339	-0.013476	0.0451804	0.0118073	0.0103416	0.0314715	0.0163748	-0.0208653	0.176701	0.0437303	0.0877317	0.578706	0.107299	0.107744	0.0410192
	510	0.205209	0.007401	0.146784	0.33183	-0.0095	0.0421	-0.02341	-0.14156	-0.01552	0.212932	0.179693	0.027893	-0.09837	-0.17696			25.5	-0.0545061	-0.0829506	0.00806962	-0.0504681	-0.0123403	-0.0504361	0.0253461	-0.0261712	-0.023792	0.00214861	0.0314764	0.0362526	0.0127935	0.00260917	0.0329384	-0.00562741	0.0340777	0.0122811	-0.0207774	0.154089	0.0396553	0.0822827	0.595995	0.101394	0.113448	0.0396347
	520	0.176107	0.007664	0.132221	0.282563	-0.02326	0.037883	-0.05247	-0.17391	-0.02267	0.243268	0.192093	0.047853	-0.09494	-0.18982			26	-0.0495269	-0.0801837	-0.0116377	-0.0678135	-0.0228417	-0.0725306	0.0002203	-0.0294939	-0.0430301	0.00781856	0.0711871	0.0364584	0.00742626	-0.00214149	0.00727238	0.00542995	0.0348191	0.00865598	-0.0144497	0.120971	0.037493	0.10572	0.615597	0.118397	0.138414	0.065362
	530	0.188143	0.008092	0.139745	0.277136	-0.01036	0.023314	-0.06326	-0.1675	-0.07303	0.105359	0.093255	-0.02348	-0.10572	-0.17751			26.5	-0.0479441	-0.066972	0.00159733	-0.0692819	-0.0588302	-0.0288306	0.016824	-0.0332069	-0.0493292	0.0107431	0.0345134	0.0202967	0.0308618	0.0101044	0.0213575	0.0160184	0.0285062	0.0315906	-0.0155288	0.16348	0.0549989	0.121703	0.648454	0.121296	0.195925	0.0462266
	540	0.228015	0.00352	0.132828	0.272202	-0.01998	0.012436	-0.05205	-0.12084	-0.00478	0.203499	0.132607	-0.03906	-0.10843	-0.17214			27	-0.0451387	-0.0818276	0.0081526	-0.0608797	-0.0158569	-0.0160569	-0.00127542	-0.0318758	-0.0349995	-0.0276932	0.0565863	0.0326088	0.0132678	0.00923054	0.00472018	0.017672	0.0381782	-0.0175586	-0.0126963	0.154183	0.065359	0.122729	0.679891	0.135617	0.231197	0.104997
	550	0.164667	-0.0123	0.136165	0.255145	-0.04523	0.010974	-0.09288	-0.16587	-0.07697	0.194287	0.087764	-0.08519	-0.15378	-0.16338			27.5	-0.0343652	-0.0800687	-0.00257232	-0.0525549	-0.0130662	-0.0489292	-0.00537996	-0.0330668	-0.0494519	-0.00190988	0.0113986	0.0289118	-0.020856	0.0130581	0.0116221	0.00282604	0.0127531	0.0298397	-0.000252167	0.154828	0.0756128	0.127083	0.681576	0.132647	0.21186	0.111175
	560	0.189559	-0.00526	0.117536	0.244714	-0.05815	-0.00542	-0.10702	-0.17587	-0.06474	0.092117	0.066761	-0.12249	-0.15519	-0.22846			28	-0.0431484	-0.0906016	0.00786217	-0.0483041	-0.0179862	-0.0363052	-0.0013218	-0.0113892	-0.0603185	-0.0212474	0.0101024	0.0248498	-0.0387739	0.00923054	-0.00333432	0.00839175	0.0426841	0.00828607	-0.0142093	0.169916	0.069519	0.141128	0.675243	0.147014	0.282137	0.121663
	570	0.177746	-0.00691	0.094175	0.18276	-0.07614	-0.0357	-0.13417	-0.13881	-0.04174	0.152923	0.086392	-0.10852	-0.14695	-0.22541			28.5	-0.0803258	-0.0840126	-0.000373401	-0.0779049	-0.0506356	-0.0284813	-0.00231895	-0.00295239	0.203289	0.345748	0.0475513	0.0262702	-0.0271255	0.00553833	0.0597433	0.117053	0.142543	0.15238	0.068736	0.179656	0.0754588	0.136089	0.684996	0.140249	0.294647	0.139961
	580	0.183559	-0.01836	0.077063	0.154356	-0.09573	-0.05724	-0.16032	-0.20076	-0.11643	0.126439	0.064885	-0.1366	-0.19226	-0.1611			29	-0.0655037	-0.134729	-0.0214913	-0.0736872	-0.00351658	-0.0534399	-0.0153398	-0.00354287	0.20926	0.264041	0.133187	0.0778017	0.105437	0.0976961	0.0533765	0.0946293	0.13433	0.172404	0.0754096	0.183136	0.0719098	0.127083	0.705897	0.127749	0.360162	0.254319
	590	0.154568	-0.02576	0.046602	0.145686	-0.11899	-0.08521	-0.17925	-0.21663	-0.10677	0.142427	0.174202	-0.11502	-0.15749	-0.21288			29.5	-0.0607215	-0.131089	-0.0170831	-0.0622819	-0.0146632	-0.0530807	-0.0096932	-0.0263313	0.215628	0.21325	0.109335	0.0697441	0.0916252	0.0653645	0.0474831	0.05678	0.0956887	0.0968681	0.0854728	0.191036	0.0593236	0.12787	0.718888	0.132216	0.385621	0.317232
	600	0.177113	-0.0272	0.072027	0.159008	-0.10662	-0.10629	-0.19351	-0.18065	-0.10993	0.167892	0.136176	-0.09603	-0.19271	-0.25934			30	-0.0572979	-0.138997	-0.0209416	-0.0665989	-0.0668473	-0.0311059	-0.00775688	-0.0480289	0.180628	0.135661	0.10983	0.080158	0.0607172	0.0736228	0.0252201	0.0504122	0.111952	0.0925277	0.0820539	0.174793	0.0702096	0.156494	0.756839	0.13323	0.378462	0.292486
																		30.5	-0.0564149	-0.124636	-0.024323	-0.0751667	-0.0125339	-0.0553659	-0.0176008	-0.0112491	0.174561	0.0809907	0.101863	0.0584343	0.0432273	0.066903	0.0380702	0.0459942	0.0891906	0.106732	0.0799721	0.167739	0.0832209	0.159641	0.778403	0.133283	0.415875	0.291474
																		31	-0.0465788	-0.119616	-0.0221344	-0.0655169	-0.0331978	-0.0389498	-0.0237228	-0.0439956	0.160722	0.111788	0.079879	0.0492085	0.0662811	0.0356545	0.0346741	0.0187704	0.0765186	0.056942	0.0850623	0.160404	0.0930975	0.1541	0.777102	0.142371	0.434881	0.330106
																		31.5	-0.0525429	-0.133362	-0.0335439	-0.0734885	-0.0463608	-0.051464	-0.037138	-0.0220779	0.135239	0.056222	0.0832592	0.0452527	0.0369346	0.0616846	0.0133922	0.0534727	0.0684451	0.0485327	0.0834027	0.15734	0.096163	0.17128	0.830729	0.127142	0.49481	0.346173
																		32	-0.0354724	-0.108603	-0.0244993	-0.0780263	-0.0649116	-0.0293396	0.000579737	-0.0425745	0.151778	0.0686362	0.0719623	0.0514585	0.0241296	0.0519003	0.0142635	0.0351343	0.0758931	0.0334895	0.0822826	0.186884	0.085617	0.190625	0.813487	0.130767	0.451543	0.365773
																		32.5	-0.0305272	-0.124433	-0.0456068	-0.0654397	-0.0425055	-0.0306369	0.00693365	-0.0372902	0.0938863	-0.000417786	0.0672351	0.0746358	0.0360787	0.00852902	0.0171724	0.0447231	0.0701362	0.0212577	0.085813	0.159544	0.0986973	0.177743	0.826611	0.142076	0.526026	0.378678
																		33	-0.0236188	-0.115706	-0.0470175	-0.0677693	-0.00893664	-0.00200587	-0.0004406	-0.0281028	0.0897142	0.026977	0.0816327	0.0419075	0.0233892	0.0366268	0.0131109	-0.00111067	0.058692	0.0760789	0.0965389	0.149843	0.0962534	0.196439	0.851979	0.136536	0.493996	0.36287
																		33.5	-0.0120845	-0.117566	-0.0603043	-0.0639602	-0.00282294	-0.0358961	0.0180298	-0.0338474	0.0662086	-0.00280513	0.0834625	0.0259981	-0.00347021	0.0272486	0.00576988	0.031358	0.0657578	0.0241184	0.104262	0.176069	0.1057	0.194968	0.863321	0.137809	0.519145	0.400676
																		34	-0.0136537	-0.119663	-0.0727718	-0.0552599	-0.0442476	-0.0376225	-0.0171486	-0.0324263	0.0343041	-0.0193375	0.0566625	0.0356951	0.0100405	0.0327869	0.0199442	0.00767598	0.0582519	0.0290506	0.0963453	0.181175	0.0971884	0.178667	0.875807	0.140107	0.574269	0.370185
																		34.5	-0.00894622	-0.124176	-0.0586655	-0.0670627	-0.0279875	-0.0282618	-0.0315957	-0.0242496	0.00463569	-0.0380782	0.0256945	0.0594498	0.0235859	0.020381	0.016898	0.0120076	0.064808	-0.0022688	0.108379	0.186414	0.112915	0.20117	0.880141	0.148971	0.532897	0.42816
																		35	-0.0274976	-0.133714	-0.0656253	-0.0589697	-0.069025	-0.00529908	-0.0195951	-0.0496502	-0.0196471	-0.00793793	0.0445523	0.0556732	0.0144361	-0.0166519	0.0122944	-0.00508441	0.0633253	0.0372133	0.116853	0.17306	0.109132	0.192608	0.891459	0.132894	0.524154	0.428986
																		35.5	0.00357985	-0.133646	-0.0636753	-0.0650532	0.00938831	-0.042742	0.0117803	-0.0318558	-0.0113983	-0.0282901	0.0586068	0.0510669	-0.00640833	0.00508295	0.0133922	0.00460312	0.0556341	-0.00540074	0.122031	0.195013	0.108351	0.206824	0.909699	0.15005	0.575639	0.461905
																		36	0.0259624	-0.120685	-0.082335	-0.0413042	-0.0651697	-0.0130431	-0.0235605	-0.040683	-0.0419257	-0.0407043	0.0423539	0.0287592	-0.00534413	0.024344	0.00121435	-0.000839175	0.0419659	0.0139334	0.132892	0.193736	0.0980066	0.1971	0.898093	0.151623	0.545064	0.476597
																		36.5	0.0295762	-0.107277	-0.0604807	-0.0458641	-0.035682	0.0109075	0.00711917	-0.032096	-0.0197971	-0.0219039	0.0469667	0.0455846	-0.00176981	-0.00354453	0.01202	-0.0020856	0.0324908	0.0377065	0.124289	0.208918	0.10571	0.192859	0.89436	0.159043	0.617054	0.476928
																		37	0.0440926	-0.105755	-0.06715	-0.0471448	-0.0199381	-0.0738878	0.00120585	-0.0311652	-0.0625136	-0.0461952	0.0317813	0.0245777	0.00253326	0.0102767	0.0185994	-0.00329499	0.0372863	0.0218002	0.138469	0.181161	0.116506	0.213208	0.919259	0.142011	0.587379	0.482776
																		37.5	0.050016	-0.0987262	-0.0541951	-0.0497726	0.00658149	0.00557851	-0.022401	-0.0247601	-0.0650633	-0.0291853	0.0412484	0.03608	0.0142394	0.0069906	0.0117387	0.00211028	0.0446069	0.0422441	0.151734	0.192702	0.111592	0.206835	0.919584	0.137096	0.666046	0.5311
																		38	-0.0173354	-0.102609	-0.0653452	-0.0499492	-0.0362305	-0.0211464	-0.0192357	-0.0097579	0.178133	0.334825	0.0459628	0.0175621	-0.00366686	0.00754443	0.0465638	0.0959251	0.123523	0.133169	0.146744	0.187341	0.107065	0.208762	0.923257	0.151935	0.592226	0.481691
																		38.5	-0.0114936	-0.141805	-0.0756138	-0.0717771	-0.0230675	0.00479013	-0.0182965	-0.0346781	0.150837	0.262071	0.113986	0.0906913	0.0845691	0.0874932	0.0353739	0.0596431	0.11077	0.149988	0.159786	0.208233	0.108271	0.211087	0.926194	0.121826	0.578871	0.535419
																		39	0.00128385	-0.135243	-0.0725851	-0.0504902	-0.0768648	0.0154382	-0.0228416	-0.0213873	0.157273	0.19815	0.13433	0.0610361	0.0676923	0.100342	0.0343037	0.0677634	0.0996502	0.0900617	0.169914	0.202577	0.0998024	0.223376	0.920367	0.131674	0.60754	0.518495
																		39.5	-0.0288494	-0.123952	-0.0839738	-0.0654507	-0.025713	-0.0129932	-0.0352248	-0.0315456	0.114679	0.132438	0.118116	0.0691269	0.0690226	0.0735367	0.0340155	0.0566073	0.0761479	0.117312	0.174722	0.189719	0.0983573	0.220663	0.934779	0.136389	0.622705	0.571902
																		40	-0.0260643	-0.130392	-0.0674301	-0.0594444	-0.0213092	-0.0241403	-0.0290332	-0.0161531	0.107971	0.144017	0.108013	0.0537285	0.0522499	0.085721	0.0345644	0.04729	0.0774915	0.0496671	0.166741	0.200414	0.10248	0.24646	0.940751	0.128922	0.650454	0.554647
																		40.5	-0.0286795	-0.119359	-0.08749	-0.0684428	-0.0358433	-0.0120651	-0.0172066	-0.0180947	0.105148	0.0706655	0.0799553	0.067003	0.0429265	0.0835918	0.0203489	0.033061	0.0482672	0.0305055	0.188398	0.225914	0.103373	0.236338	0.94057	0.121402	0.682666	0.537703
																		41	-0.0176954	-0.133335	-0.0771696	-0.0640927	-0.0507969	-0.0343692	-0.0583447	-0.0137912	0.0640543	0.0589675	0.0884311	0.0389805	0.0409601	0.0660291	0.0234225	0.0217939	0.0499004	0.0417756	0.196673	0.212506	0.0824505	0.23196	0.94464	0.136583	0.636124	0.561353
																		41.5	-0.0335093	-0.120083	-0.0631256	-0.0594775	-0.0206478	-0.0134722	-0.0325232	-0.00676548	0.0536786	0.0227395	0.104824	0.0502373	0.0289647	0.0561709	0.0138381	-0.0070466	0.0661632	0.0364488	0.192831	0.223469	0.0978419	0.264757	0.979712	0.138493	0.62996	0.545059
																		42	-0.0407912	-0.124318	-0.06715	-0.0626132	-0.0561524	0.0108676	-0.050356	-0.0260811	0.0367992	0.0127126	0.0586322	0.0404075	-0.00957779	0.0553094	0.00817113	0.0366522	0.0694991	0.00781751	0.203645	0.210248	0.0990957	0.272497	0.959666	0.152171	0.664013	0.57182
																		42.5	-0.0477336	-0.118608	-0.0570059	-0.0637946	-0.0580397	-0.0511347	-0.0352248	-0.0113892	0.0122846	0.0143838	0.0973264	0.0419407	0.0139965	0.0181534	0.0219955	0.0132787	0.0528657	0.00742293	0.216594	0.204041	0.105477	0.259399	0.967034	0.130655	0.670262	0.577286
																		43	-0.0317635	-0.126631	-0.077097	-0.0409729	-0.0429894	-0.0323434	-0.0409642	-0.0133108	-0.0082079	0.0668457	0.0575775	0.0614808	0.0196067	0.0283931	0.0107165	0.00607168	0.0656419	0.0158816	0.217896	0.225914	0.110837	0.254395	0.952695	0.153998	0.654178	0.560568
																		43.5	-0.0303166	-0.132794	-0.0799805	-0.0524445	-0.0537327	-0.0287009	-0.0310739	-0.00515417	-0.0190609	0.0559236	0.0762447	0.0711579	-0.000913823	0.0407005	0.0171381	-0.00794748	0.0470046	-0.0275709	0.232815	0.225995	0.103973	0.246472	0.969442	0.149655	0.672306	0.5709
																		44	-0.028007	-0.140364	-0.065729	-0.0479066	-0.0309395	-0.0324631	-0.0656378	-0.0182548	-0.00983039	0.0238735	0.084657	0.0414894	0.00263736	-0.0101167	0.000363619	0.0142783	0.0596882	0.0480888	0.237975	0.252019	0.102719	0.255181	0.969214	0.145482	0.67953	0.551475
																		44.5	-0.0277014	-0.124067	-0.0735808	-0.0548293	-0.0644599	-0.0028641	-0.0628551	-0.0264714	-0.0156932	0.0364667	0.065024	0.0396442	-0.0206593	0.0468912	0.000740959	0.000876197	0.0578001	0.00503083	0.248748	0.253241	0.109753	0.262899	0.989453	0.134662	0.698782	0.616528
																		45	-0.0290192	-0.127761	-0.0732385	-0.0533829	-0.0603465	-0.0103187	-0.0443035	-0.02475	-0.0573053	0.0342584	0.0545531	0.0474696	0.0106883	0.0340422	0.00780065	0.0257553	0.0456609	0.0180764	0.251064	0.266327	0.106114	0.271733	0.979785	0.129411	0.70501	0.543571
																		45.5	-0.0369533	-0.133538	-0.0671811	-0.0414256	-0.0526681	-0.0221943	-0.0476196	-0.0402426	-0.0542512	-0.0254849	0.053384	0.0314074	0.0175593	0.0502265	0.00398609	0.0100701	0.0324677	-0.0398274	0.251997	0.254531	0.107405	0.283407	0.996256	0.116234	0.639238	0.616951
																		46	-0.0322254	-0.132618	-0.0865669	-0.053659	-0.016486	-0.0388001	-0.0525242	-0.00618501	-0.0477203	-0.0329454	0.0805906	0.0324893	-0.0213418	0.0287747	-0.000507694	-0.00164133	0.0353171	-0.0280888	0.258776	0.250971	0.0988407	0.272463	1.01001	0.150044	0.710297	0.608437
																		46.5	-0.03355	-0.125799	-0.06074	-0.0609681	-0.0555072	-0.0177634	-0.0663219	-0.0302545	-0.0584915	-0.0147419	0.0712634	0.0423456	-0.0372238	0.00635061	0.013845	0.0515229	0.0244058	-0.0267818	0.261421	0.243528	0.118583	0.269294	1.00569	0.125268	0.690264	0.587866
																		47	-0.0510621	-0.140601	-0.0709878	-0.067162	-0.0472964	-0.0459054	-0.025033	-0.0278526	-0.0762844	-0.0321695	0.0532442	0.0392128	0.00419896	0.0222025	0.0050495	0.00303584	0.0260622	-0.00357583	0.259239	0.243514	0.110205	0.268188	1.01666	0.145087	0.700195	0.585675
																		47.5	-0.0559054	-0.11756	-0.0665692	-0.0635406	-0.0525229	-0.0419336	-0.0593767	-0.0165434	-0.0907641	-0.0464339	0.0346913	0.039485	-0.00784268	0.00610447	0.00238067	0.0126863	0.0239309	-0.0270037	0.275923	0.239766	0.108553	0.28417	1.02153	0.141475	0.696792	0.617406
																		48	-0.0487049	-0.121889	-0.0791611	-0.0522016	-0.100206	-0.089785	-0.0567563	-0.0465277	-0.0797202	-0.0094897	0.0780364	0.0165931	0.00104106	0.0166519	-0.0130834	-0.00528186	0.045464	-0.00554871	0.275278	0.24565	0.120608	0.280979	1.04538	0.134898	0.720699	0.568896
																		48.5	-0.0553688	-0.122275	-0.0795864	-0.0464603	-0.0231481	0.00332315	-0.0435151	-0.030845	-0.0700807	-0.0558042	0.0412992	0.0333057	-0.00601504	0.0134766	-0.00809567	0.0146609	0.0224598	-0.0408138	0.289511	0.23282	0.116198	0.281435	1.02644	0.126476	0.739662	0.585872
																		49	-0.0572572	-0.11486	-0.0767755	-0.0379588	-0.050684	-0.0139213	-0.0677249	-0.0357089	-0.083456	-0.0178454	0.0529265	0.0572064	-0.0189589	0.0308546	0.0159443	-0.00626913	0.0314599	-0.038471	0.286209	0.223267	0.11471	0.294043	1.03372	0.129623	0.71995	0.59515
																		49.5	-0.0409611	-0.131238	-0.0780201	-0.0443846	-0.0627016	-0.00947049	-0.0432716	-0.0257709	-0.0865101	-0.0371232	0.0494066	0.0318787	-0.0117987	0.0291808	-0.00158483	0.00315925	0.034043	-0.0393588	0.283717	0.236891	0.115183	0.289597	1.05709	0.124626	0.699157	0.606288
																		50	-0.054146	-0.122525	-0.0849073	-0.0478404	-0.030762	-0.0511446	-0.0705308	-0.0455969	-0.0544557	-0.0581319	0.0613134	0.0374075	-0.0238288	0.0459681	-0.00504264	0.0145868	0.022205	-0.0325277	0.29059	0.225363	0.116623	0.284934	1.03954	0.13435	0.701854	0.599696
																		50.5	-0.0585274	-0.114684	-0.0775534	-0.0466701	-0.0752355	-0.0187514	-0.0415208	-0.0307749	-0.097404	-0.0722172	0.0540194	0.0276839	-0.0133603	0.0219687	-0.0139067	-0.00734278	0.00925497	-0.0768681	0.302524	0.249358	0.123041	0.292766	1.03576	0.115391	0.685191	0.578939
																		51	-0.0569651	-0.118155	-0.0645466	-0.0526874	-0.0942218	-0.0415045	-0.0557359	-0.0375104	-0.0735984	-0.033781	0.0278929	0.0288056	-0.00919607	0.042239	-0.0095227	-0.0353441	0.00878006	-0.00320592	0.296366	0.262377	0.112319	0.301327	1.06154	0.139082	0.73947	0.611661
																		51.5	-0.0512387	-0.108454	-0.0614245	-0.0451685	-0.0574913	-0.0160469	-0.0507966	-0.0319359	-0.0800202	-0.0485825	0.0422396	0.0220423	-0.0181261	0.00296608	0.00222288	0.0131553	-0.0108303	0.0151665	0.298349	0.25527	0.122159	0.289779	1.05341	0.122074	0.735178	0.611165
																		52	-0.0544177	-0.110037	-0.0630011	-0.0540675	-0.0532004	-0.0363651	-0.0484892	-0.0541338	-0.0909277	-0.0193375	0.0414009	0.0356818	-0.0235628	-0.0117536	-0.0118279	-0.0103046	0.0179308	-0.00202219	0.292127	0.245382	0.116049	0.294795	1.03045	0.113181	0.677625	0.583113
																		52.5	-0.0505051	-0.111958	-0.0631048	-0.0360597	-0.0680733	-0.0787378	-0.0553765	-0.0435453	-0.0814654	-0.0133095	0.0509187	0.00943152	0.0205321	0.0118889	-0.016898	-0.00340606	0.0102048	-0.0225401	0.298173	0.265226	0.117951	0.30127	1.0639	0.11436	0.707664	0.646501
																		53	-0.0371842	-0.111884	-0.0598065	-0.0439319	-0.0863015	-0.0102589	-0.0418454	-0.046858	-0.0871646	-0.0594449	0.00920019	0.0363854	-0.0241296	-0.0190765	-0.00649025	-0.0169192	0.00394987	-0.0232059	0.316088	0.249641	0.111278	0.310891	1.05184	0.1234	0.75168	0.623357
																		53.5	-0.0304796	-0.119183	-0.0528156	-0.0422426	-0.0879791	-0.0145999	-0.0492429	-0.0468479	-0.0796248	-0.0295434	0.0369278	0.0328278	-0.0117409	0.00452912	-0.00148192	-0.00857686	0.01434	-0.0192109	0.29527	0.238973	0.107596	0.301338	1.06027	0.121001	0.75137	0.615308
																		54	-0.0231569	-0.108447	-0.0564147	-0.0382017	-0.0739773	-0.0245794	-0.0523271	-0.0449764	-0.0979221	-0.0431513	0.0389737	0.0592639	0.00771544	-0.00312608	-0.0107508	0.0272115	0.0273711	-0.021603	0.305808	0.254249	0.1294	0.297873	1.06453	0.103887	0.749604	0.673572
																		54.5	-0.0224844	-0.120705	-0.045918	-0.0453783	-0.0513453	-0.0442189	-0.0426339	-0.0455369	-0.0881735	-0.0732916	0.0460899	0.0281353	-0.00572585	0.0134766	-0.00262766	-0.00721937	0.0355836	-0.00431566	0.319912	0.275598	0.115576	0.335799	1.05701	0.117666	0.766352	0.664015
																		55	-0.0300789	-0.101162	-0.0652934	-0.0497836	-0.0375694	-0.0269744	-0.0440832	-0.0319659	-0.0898369	-0.0521038	0.0589626	0.0296817	-0.0272412	-0.00589524	-0.00229149	-0.0308026	0.000162165	-0.00626387	0.321495	0.262915	0.112176	0.312191	1.03589	0.116163	0.716247	0.621156
																		55.5	-0.0228444	-0.108806	-0.0603769	-0.055293	-0.0202929	-0.00900146	-0.0666582	-0.0329567	-0.0882826	-0.0334229	0.0268254	0.0304583	-0.0208444	0.0215133	-0.00157111	-0.00323329	0.0154056	-0.0214057	0.323876	0.266488	0.118318	0.322621	1.06892	0.105443	0.70942	0.627717
																		56	-0.0351124	-0.110889	-0.0562695	-0.047741	-0.0511195	-0.0572521	-0.06609	-0.0241696	-0.0780296	-0.0226201	0.031883	0.023841	-0.0390862	0.0224118	-0.000198961	-0.00819429	0.00560626	-0.0587176	0.32699	0.262149	0.113998	0.319304	1.06334	0.112456	0.778316	0.65049
																		56.5	-0.0411513	-0.10704	-0.0553568	-0.0434351	-0.0478449	-0.0327426	-0.0431904	-0.0334171	-0.0809337	-0.0319308	0.0240044	0.0385756	-0.0327704	-0.0253163	-0.0294531	0.0220283	-0.022622	-0.050111	0.304653	0.27506	0.125517	0.316089	1.06445	0.0917352	0.77089	0.68128
																		57	-0.0476996	-0.11716	-0.0619846	-0.0366338	-0.0554588	-0.0392491	-0.0558635	-0.0238894	-0.0555192	-0.0393315	0.0243602	0.0517107	-0.0332215	0.00822134	-0.0222425	-0.00924326	-0.0148265	0.0165721	0.327987	0.273179	0.113988	0.317412	1.07241	0.129352	0.757502	0.640436
																		57.5	-0.0259896	-0.101243	-0.0720042	-0.0421212	-0.0871725	-0.0618925	-0.0297521	-0.0618501	-0.0777432	-0.043211	0.00676036	0.0311419	-0.0227183	-0.0300916	-0.00445948	-0.0234228	0.00967196	-0.00517879	0.32068	0.288254	0.125655	0.313479	1.07874	0.110665	0.731358	0.653889
																		58	-0.0230686	-0.0970485	-0.0555953	-0.0538467	-0.0186798	-0.00166657	-0.0476544	-0.0453968	-0.0941999	-0.0577141	0.0200015	0.0425248	-0.0222672	0.000923054	0.00232579	-0.000900879	-0.000637075	-0.041381	0.322938	0.273381	0.11623	0.296094	1.06414	0.132423	0.758818	0.637326
																		58.5	-0.0375374	-0.0979347	-0.0577631	-0.0502363	-0.0819945	-0.00627707	-0.0334392	-0.0561455	-0.082638	-0.0304387	0.011335	0.027133	-0.0242568	-0.0068306	-0.0200814	-0.027051	-0.00882639	-0.0567448	0.326063	0.281093	0.131419	0.320307	1.05596	0.113523	0.77853	0.652711
																		59	-0.0342429	-0.100282	-0.0622232	-0.0564965	-0.0868338	-0.0148993	-0.0665422	-0.039452	-0.0601003	-0.0354521	0.025847	0.0210666	-0.0182765	0.0234825	-0.0269695	-0.0237067	-0.0288653	-0.0295191	0.339505	0.265293	0.121474	0.308691	1.06016	0.113352	0.762863	0.652432
																		59.5	-0.0250929	-0.0908181	-0.0579394	-0.0407742	-0.0934637	-0.0287308	-0.0391091	-0.0610294	-0.0799247	-0.0811698	0.0165451	0.0307769	-0.0102371	-0.0145843	-0.0253504	-0.021004	0.0118264	-0.0250555	0.331775	0.288818	0.108106	0.30909	1.05577	0.103021	0.779547	0.642245
																		60	-0.0368921	-0.0942208	-0.0579291	-0.037484	-0.0492483	0.0346985	-0.0413353	-0.064172	-0.0840696	-0.0225007	0.0162909	0.0364849	-0.0158126	0.0121474	-0.0204518	-0.0422549	0.0190659	-0.0424414	0.347222	0.287259	0.121192	0.308976	1.06222	0.132599	0.763184	0.598322
																		60.5	-0.0293384	-0.0816923	-0.0667144	-0.0480943	-0.0357465	0.0772608	-0.0450688	-0.0344379	-0.0640816	-0.0386153	0.00824713	0.033392	-0.011151	0.000578447	-0.0048231	-0.0252616	0.0105755	-0.0505549	0.354682	0.254343	0.117255	0.31202	1.06354	0.130708	0.789478	0.618718
																		61	-0.0289648	-0.0802649	-0.0582817	-0.0410613	-0.0388599	0.0198192	-0.0590288	-0.0542539	-0.0628136	-0.0475082	0.0303835	0.0112568	-0.0276923	-0.000492296	-0.0319299	-0.045118	0	-0.0334895	0.34626	0.286964	0.119062	0.316785	1.07003	0.1043	0.753938	0.62159
																		61.5	-0.0115479	-0.0874086	-0.0513427	-0.0463388	-0.0456672	0.0374129	-0.0499501	-0.0601787	-0.0799384	-0.0502537	0.0145627	0.0473103	-0.032192	0.00178457	-0.0212751	-0.0269523	-0.00472594	-0.0153391	0.363038	0.266838	0.127445	0.315405	1.0636	0.112486	0.753275	0.659107
																		62	-0.0297256	-0.0805626	-0.0576801	-0.0446827	-0.0730901	0.000758438	-0.04595	-0.0323062	-0.0679128	-0.0753208	0.00724325	0.0390071	-0.0277733	-0.000972284	-0.0241292	-0.016006	0.00486494	-0.00525277	0.355127	0.284626	0.121309	0.320809	1.06479	0.102143	0.748117	0.632243
																		62.5	-0.0284622	-0.0864547	-0.0470071	-0.0547851	-0.0182766	0.0238608	-0.0635972	-0.032096	-0.0966678	-0.0280513	0.0215391	0.0153453	-0.024893	-0.00227687	-0.0185377	-0.0233735	-0.0215911	-0.0389149	0.361191	0.278231	0.111809	0.314744	1.04116	0.11875	0.77028	0.621973
																		63	-0.0278508	-0.0689338	-0.0552219	-0.0359272	-0.0422151	0.0257569	-0.093558	-0.0337073	-0.0994901	-0.0195166	0.0162528	0.0193675	-0.0392366	-0.00664599	-0.00778693	-0.0249037	-0.0595723	-0.00288533	0.352377	0.269726	0.116129	0.302239	1.04489	0.107624	0.766951	0.632739
																		63.5	-0.0307649	-0.0702394	-0.0587277	-0.0460959	-0.0816718	0.00720516	-0.0537184	-0.0393419	-0.101862	-0.0232766	-0.00127074	0.0467129	-0.035454	0.00185842	-0.00375968	-0.0249037	-0.000938238	0.00340321	0.37343	0.272118	0.11921	0.305921	1.06287	0.119457	0.76556	0.645189
																		64	-0.00736348	-0.075083	-0.0546307	-0.0537142	-0.0447316	0.00865218	-0.0834242	-0.0173641	-0.114379	-0.0737093	0.0401174	0.0392327	-0.0296588	-0.0202826	-0.0400804	-0.0362943	-0.00686883	-0.0447842	0.368674	0.276914	0.116644	0.322393	1.04425	0.127844	0.705824	0.652029
																		64.5	-0.0196654	-0.0814758	-0.0513842	-0.0632977	-0.0723803	0.0197094	-0.0923869	-0.0465877	-0.133372	-0.0032826	0.0177523	0.0394252	-0.0214575	-0.00173534	-0.0232579	-0.01977	-0.0176644	-0.0455487	0.364158	0.297376	0.124215	0.308566	1.04729	0.135658	0.726189	0.606867
																		65	-0.0212413	-0.074048	-0.0465922	-0.0610343	-0.0502	0.0455162	-0.101083	-0.0443659	-0.118919	-0.026798	0.0178667	0.0358345	-0.0253557	0.0106951	-0.0174468	-0.0373062	0.00578001	-0.0470284	0.365683	0.277586	0.115778	0.31015	1.07688	0.117277	0.723685	0.671506
																		65.5	-0.0244815	-0.0807993	-0.0504196	-0.0569492	-0.0870919	0.0203281	-0.082914	-0.0378206	-0.113915	-0.0299612	0.00485425	0.0238542	-0.0253673	-0.0128612	-0.0143732	-0.0288281	-0.00864106	-0.0288779	0.355286	0.286453	0.119566	0.302763	1.08889	0.107576	0.770087	0.650676
																		66	-0.0161806	-0.0876859	-0.0424952	-0.0629113	-0.0626694	0.0213959	-0.0739744	-0.0510013	-0.104126	-0.00196956	0.0279437	0.0203697	-0.018369	-0.0162088	-0.019608	0.00640488	-0.0156141	-0.0588163	0.367835	0.300063	0.105014	0.308315	1.07912	0.109834	0.742498	0.675256
																		66.5	-0.0102776	-0.0739195	-0.047173	-0.0524665	-0.0323751	0.00119753	-0.0656378	-0.0145618	-0.102517	-0.00740078	0.009556	0.0177944	-0.0407287	-0.0105844	-0.0207057	-0.0277421	-0.0127183	-0.00503083	0.36804	0.291895	0.120512	0.311723	1.05914	0.11278	0.754109	0.65486
																		67	-0.0323749	-0.0855483	-0.0434805	-0.0435565	-0.0897213	0.039828	-0.0835053	-0.0211171	-0.137762	0.00274545	0.0131903	0.0185644	-0.0559514	-0.00404913	-0.0199167	-0.0174622	-0.0276491	-0.0309741	0.370961	0.310596	0.117478	0.307551	1.05184	0.108755	0.770065	0.615722
																		67.5	-0.0348678	-0.0810293	-0.0505337	-0.0423972	-0.106256	0.0047103	-0.0434687	-0.01238	-0.114188	-0.0177857	0.0261519	0.0165865	-0.0220474	-0.0182765	-0.0115741	-0.0318146	-0.00377612	-0.060074	0.370427	0.284277	0.114902	0.310618	1.0789	0.11136	0.703705	0.701583
																		68	-0.0540102	-0.0724177	-0.0459802	-0.0580091	-0.0149374	0.00931082	-0.0822763	-0.0466678	-0.124755	-0.0512086	0.0196457	0.016613	-0.039144	0.0187195	-0.0190728	-0.0118595	-0.0174095	-0.0400493	0.362886	0.324556	0.111985	0.309706	1.07674	0.123123	0.77227	0.624235
																		68.5	-0.0525565	-0.0871989	-0.0381284	-0.0719759	-0.0526842	0.0014071	-0.0914245	-0.0551447	-0.122669	-0.0364667	0.00791674	0.041662	-0.0394679	-0.0273347	-0.0100304	-0.0187827	-0.0224366	-0.0674229	0.367976	0.266327	0.110556	0.314562	1.06086	0.113128	0.792336	0.653279
																		69	-0.0494657	-0.0814082	-0.0428271	-0.0632535	-0.0446671	0.0106281	-0.0679916	-0.0441157	-0.123787	-0.0455386	0.00731949	0.0265224	-0.0349566	-0.00305223	-0.0085965	-0.0190419	-0.0255525	-0.0430333	0.359631	0.304497	0.118955	0.321698	1.06941	0.104901	0.813632	0.682251
																		69.5	-0.0371435	-0.0738789	-0.0417172	-0.0808749	-0.0496354	0.0287508	-0.0768731	-0.0509413	-0.126732	-0.0442256	-0.00541337	0.0293963	-0.0379179	-0.0138212	-0.0132138	-0.0255331	-0.0129732	-0.0533169	0.362305	0.324757	0.108786	0.315303	1.07394	0.0953714	0.759664	0.635425
																		70	-0.0512387	-0.0770854	-0.0520584	-0.0724286	-0.0375371	0.0325529	-0.0892679	-0.0388815	-0.133181	-0.0143838	0.016939	0.0234096	-0.0563331	0.0262763	-0.020445	-0.0322835	-0.00635917	-0.0313687	0.346542	0.319208	0.108383	0.319555	1.06002	0.0986009	0.758957	0.638318
																		70.5	-0.046341	-0.0875642	-0.0519443	-0.0609902	-0.0562815	0.00775403	-0.0576259	-0.0480289	-0.115551	-0.0401671	0.036966	0.000942488	-0.0580335	-0.0151258	-0.0227022	-0.0303214	-0.0286568	-0.0437978	0.36078	0.324408	0.112335	0.313411	1.09665	0.112827	0.773255	0.680278
																		71	-0.0577055	-0.0869351	-0.0714752	-0.0631983	-0.0415054	0.055336	-0.0828908	-0.0445561	-0.150074	-0.0366458	0.0351869	0.0264826	-0.0259572	-0.00622754	-0.0205273	-0.00726873	-0.0339272	-0.0479901	0.356869	0.306096	0.112394	0.298431	1.06081	0.106474	0.716001	0.621952
																		71.5	-0.0647225	-0.0735948	-0.0470278	-0.0742172	-0.0646535	0.0206475	-0.0760963	-0.0685555	-0.151696	-0.076037	0.00236359	-0.00233631	-0.0560093	-0.00751981	-0.00654514	-0.00201155	-0.0256799	-0.0335882	0.364798	0.323803	0.108808	0.297907	1.04828	0.123294	0.793566	0.634144
																		72	-0.0580384	-0.093754	-0.0637479	-0.0683545	-0.0370854	0.00394188	-0.0710989	-0.0439156	-0.150155	-0.0176664	0.00795486	0.0320778	-0.0527241	0.0100921	-0.0237587	-0.0198687	-0.0400778	-0.011418	0.35908	0.309024	0.122759	0.306799	1.07662	0.100752	0.797108	0.646347
																		72.5	-0.0646274	-0.0757663	-0.0455031	-0.0716778	-0.0655568	0.00892162	-0.0676669	-0.0381509	-0.137475	-0.0246494	-0.00315145	0.0388942	-0.0432851	0.0297347	-0.0279987	-0.00642956	-0.0120234	-0.0490259	0.358136	0.314949	0.123439	0.308634	1.07573	0.0980293	0.750193	0.624917
																		73	-0.0639482	-0.092286	-0.0570682	-0.0657267	-0.0468286	-0.000159671	-0.0883751	-0.0482491	-0.150878	-0.0162936	-0.013292	0.0165466	-0.0320532	0.0122212	-0.0160267	-0.0214483	-0.0372747	-0.0451788	0.366451	0.31679	0.108994	0.3121	1.06594	0.100817	0.780703	0.678635
																		73.5	-0.0616454	-0.0921507	-0.0672122	-0.0689286	-0.0458446	0.0469034	-0.0678872	-0.0324563	-0.122669	0.00763951	0.0156429	0.0329008	-0.0311741	0.00406144	-0.00922769	-0.00898411	-0.00435528	-0.0251788	0.358476	0.317744	0.117691	0.295342	1.07113	0.0971335	0.747271	0.635291
																		74	-0.0645052	-0.0815029	-0.0572756	-0.0726825	-0.0263582	-0.0314153	-0.0739513	-0.0431449	-0.16529	-0.0208893	0.00627748	0.0213852	-0.0521342	0.0217595	-0.0133853	-0.0175239	0.00831673	-0.0317633	0.366475	0.321748	0.107798	0.284968	1.05151	0.110246	0.742862	0.630579
																		74.5	-0.0690496	-0.0834173	-0.029478	-0.0786557	-0.0586043	0.0176137	-0.0805719	-0.0449364	-0.143638	-0.0361086	0.0117671	0.0182259	-0.0554193	0.00494757	-0.0296658	-0.0195232	-0.0175254	-0.0536128	0.355637	0.318402	0.107931	0.299514	1.04419	0.10948	0.752098	0.675763
																		75	-0.068479	-0.0903648	-0.0395702	-0.0797045	-0.0162924	0.0133625	-0.0737194	-0.0521723	-0.13408	-0.00853477	-0.00917478	0.0213321	-0.0443262	-0.0137474	-0.0363756	-0.0267425	-0.0154983	-0.00993835	0.372638	0.318577	0.102432	0.307164	1.04922	0.10816	0.743954	0.651141
																		75.5	-0.0790623	-0.101432	-0.0482621	-0.0764254	-0.0147761	0.0358162	-0.0534518	-0.044466	-0.158881	-0.0384363	0.011729	0.0269538	-0.0519722	0.00467681	-0.0135431	-0.0537936	-0.0297804	-0.0182737	0.35881	0.316159	0.108659	0.285219	1.0483	0.11789	0.778862	0.644569
																		76	-0.0744228	-0.10198	-0.0505233	-0.0775847	-0.0830914	-0.000329322	-0.0807342	-0.0167336	-0.139139	-0.0155178	0.02741	0.0358743	-0.0498554	0.0125166	-0.02734	-0.0403051	-0.023734	-0.0153884	0.358136	0.31632	0.117085	0.288844	1.06411	0.110918	0.813546	0.672074
																		76.5	-0.0582218	-0.105505	-0.0359606	-0.0764916	-0.0360046	0.0104884	-0.0421005	-0.0507511	-0.157791	-0.0624888	0.014423	-0.00656423	-0.0349913	0.0102397	-0.0255288	0.00422055	-0.0372863	-0.0402959	0.364422	0.307614	0.106518	0.296448	1.0531	0.113776	0.682505	0.628844
																		77	-0.0610204	-0.101912	-0.0505337	-0.0566179	-0.023874	0.0480211	-0.0499154	-0.0421742	-0.135798	-0.0488212	0.00606145	0.0352106	-0.0186698	-0.0176119	-0.0255357	-0.0317529	-0.0193903	-0.0189149	0.362358	0.328264	0.110338	0.292561	1.07265	0.0995203	0.746147	0.630187
																		77.5	-0.07822	-0.102339	-0.0520376	-0.0625248	-0.061024	-0.0167455	-0.0483153	-0.0279026	-0.137148	-0.0383766	0.0172059	-0.00964391	-0.0423829	0.0193349	-0.0190934	0.0178448	-0.0342631	-0.0287793	0.359801	0.312907	0.0957858	0.309386	1.05815	0.0995144	0.730095	0.66261
																		78	-0.0677454	-0.106573	-0.0446007	-0.0651195	-0.0803975	-0.0384608	-0.0493588	-0.0254406	-0.136112	-0.0108624	-0.00867919	0.0073076	0.00179294	0.0175626	-0.0251926	-0.000592359	-0.00503869	0.0188656	0.376614	0.313095	0.103086	0.296094	1.08037	0.0967917	0.750278	0.656276
																		78.5	-0.0765965	-0.113839	-0.0333468	-0.075785	-0.0229868	-0.0434305	-0.0389931	-0.0291236	-0.169353	-0.0334825	-0.00433324	0.0138254	-0.0403933	-0.00521833	-0.0475586	-0.0344925	-0.0404833	-0.0424661	0.374755	0.29219	0.100679	0.307414	1.05042	0.114142	0.790399	0.653724
																		79	-0.0723034	-0.112134	-0.0531578	-0.0636289	-0.0645245	0.00321338	-0.0505183	-0.0446962	-0.161554	-0.0463145	0.00157572	0.00740052	-0.0624523	-0.00241225	-0.0320808	1.23408e-05	0.00457536	-0.022984	0.370175	0.330481	0.104844	0.313832	1.05497	0.106569	0.707001	0.632873
																		79.5	-0.0842792	-0.106316	-0.0612586	-0.065804	-0.0270357	0.0151588	-0.0658002	-0.0504008	-0.167962	-0.0587287	-0.00463822	0.0160024	-0.0470792	-0.0161842	-0.0306812	0.00286307	-0.0221934	-0.0140074	0.361895	0.301944	0.10112	0.293951	1.05783	0.0887591	0.776925	0.670214
																		80	-0.0913914	-0.104348	-0.0525874	-0.0838007	-0.0619435	-0.0132128	-0.06958	-0.0220078	-0.16743	-0.0489406	0.0319846	-0.000165931	-0.0247542	-0.011052	-0.032959	-0.00484994	-0.0299078	-0.01164	0.368035	0.273045	0.102714	0.306605	1.05913	0.103074	0.808527	0.641501
																		80.5	-0.0944142	-0.105701	-0.0726784	-0.0729033	-0.0408117	-0.00182624	-0.0961204	-0.0182248	-0.146256	-0.0591465	-0.00514652	-0.00499784	-0.0360902	-0.0175996	-0.029165	-0.00808323	-0.0156489	-0.02873	0.367161	0.323346	0.100865	0.310834	1.03286	0.109545	0.772249	0.644828
																		81	-0.0964793	-0.108671	-0.0611341	-0.062845	-0.0615725	0.028641	-0.0764905	-0.0284931	-0.1567	-0.0553865	0.0225684	-0.0195002	-0.0232389	-0.0164427	-0.0598668	-0.0257306	-0.0266413	-0.0559309	0.378338	0.288321	0.101736	0.287271	1.04009	0.105991	0.750342	0.655243
																		81.5	-0.0959494	-0.100154	-0.0682391	-0.0581305	-0.0925926	-0.0195198	-0.0687104	-0.0228285	-0.164881	-0.0442256	0.0154268	0.0100222	-0.0357201	0.0273593	-0.0355249	-0.0407617	-0.0269309	-0.021455	0.363648	0.331246	0.0962852	0.284387	1.03806	0.100345	0.770494	0.687066
																		82	-0.0979125	-0.104016	-0.0757797	-0.0569712	0.00332301	0.0033032	-0.0500893	-0.0215274	-0.172011	-0.0475082	0.00395202	0.0118674	-0.0468132	0.00226456	-0.0495962	-0.0316665	-0.0255757	-0.03418	0.371629	0.313794	0.104876	0.300415	1.04266	0.0961375	0.743804	0.648754
																		82.5	-0.0963842	-0.0912984	-0.0809036	-0.060681	-0.0434734	0.0363451	-0.0308884	-0.030835	-0.155623	-0.0652343	0.0183877	0.0195002	-0.0475535	-0.0138458	-0.0327188	-0.00830536	-0.0311472	-0.0536868	0.374544	0.312504	0.101736	0.29964	1.049	0.0984064	0.743376	0.618005
																		83	-0.106112	-0.0986585	-0.0642976	-0.0498057	-0.0282617	-0.0231723	-0.0573592	0.00583473	-0.152037	-0.0510892	0.0141561	-0.0074669	-0.0227415	-0.0167011	-0.0248221	-0.0302103	-0.016842	-0.0659926	0.383816	0.314399	0.0967846	0.294442	1.03175	0.096886	0.806108	0.663849
																		83.5	-0.0960785	-0.0979753	-0.0697846	-0.0608577	-0.0422151	0.00917111	-0.0453702	-0.00780632	-0.139357	-0.0535959	0.00434595	0.0150334	-0.0315095	-0.015175	-0.032122	-0.0109586	-0.0178729	-0.0260912	0.376661	0.302643	0.105253	0.303607	1.0249	0.108932	0.751926	0.635591
																		84	-0.113869	-0.0817464	-0.0868573	-0.0640816	-0.0481191	-0.0418438	-0.0585418	0.00144117	-0.149719	-0.0465533	0.0415788	0.0115554	-0.0343551	-0.00459066	-0.0402108	0.0116004	-0.0184173	-0.0277435	0.372972	0.322151	0.0991754	0.290987	1.03701	0.118043	0.710939	0.657826
																		84.5	-0.101526	-0.0856971	-0.0810488	-0.0536369	-0.0401342	-0.0193601	-0.0813139	-0.0254606	-0.145956	-0.0378395	0.00491778	-0.00223675	-0.0582996	0.00854133	-0.0353739	-0.0357019	-0.0296993	-0.0611837	0.380831	0.300574	0.109605	0.295034	1.02978	0.0746152	0.761494	0.64863
																		85	-0.111933	-0.10039	-0.0724088	-0.0666983	-0.0661214	-0.0265154	-0.0675394	-0.0161531	-0.132308	-0.027932	0.00667141	0.0163475	-0.0294158	0.0173042	-0.0325885	-0.0157715	-0.0324908	-0.0488039	0.39104	0.316078	0.100945	0.282552	1.03297	0.0803435	0.748052	0.640209
																		85.5	-0.115846	-0.085325	-0.0721287	-0.0415139	-0.0389244	0.00142706	-0.0620898	-0.0170538	-0.144484	-0.0709639	0.00745927	0.00139382	-0.0231463	-0.00790134	-0.0427287	-0.0343445	-0.0269309	-0.02873	0.381452	0.29966	0.108903	0.29557	1.02067	0.0871443	0.747228	0.643433

## Sheet: fig. S2
fig. S2B	EGFP	OptoSTIM1		fig. S2C	EGFP	OptoSTIM1
	0.489	0.234			96.552	93.939
	0.389	0.163			96.429	93.75
	0.215	0.17			87.879	100
	0.245	0.14			87.5	95.652
	0.166	0.101			91.667	92.593

## Sheet: Fig. S3
fig. S3A		PL	Control									ChR2										OptoSTIM1										fig. S3B	Control		ChR2		OptoSTIM1			fig. S3C	PL	Control
		-20	80	85	70	80	90	90	90	80	85	75	80	85	70	75	80	85	90	90	80	85	80	75	90	90	85	80	85	95			pre-stim	post-stim	pre-stim	post-stim	pre-stim	post-stim			-16	60	67.16	62.06	59.88	60.79	57.82	65.47	64.64
		-19	85	90	90	85	85	80	85	90	85	75	75	80	85	80	75	85	85	90	80	80	75	90	80	95	85	85	95	75			10	10	5	10	0	40			-2	61.52	52.98	52.66	66.09	62.43	53.93	57.89	67.28
		-18	90	85	100	90	85	85	80	80	85	85	80	85	80	80	85	85	90	90	75	80	95	80	85	90	80	90	100	75			0	0	5	55	0	80			13	17.35	30.5	36.25	22.21	20.24	45.55	35.12	33.62
		-17	80	80	85	85	85	80	85	85	85	90	90	85	80	90	85	85	80	90	80	85	90	85	90	85	80	85	95	65			0	0	0	5	0	45			29	34.38	22.85	25.72	42.98	24.16	25.74	34.67	17.34
		-16	85	85	80	85	90	80	70	80	85	85	80	95	85	80	75	90	90	90	85	90	85	90	85	85	75	80	95	85			0	5	0	10	0	55
		Virus injection																															0	0	0	0	20	70		fig. S3D	PL	Control
		-14	85	75	85	85	85	75	85	70	80	80	85	75	70	80	65	80	85	90	85	75	75	85	85	80	85	80	95	85			0	15	0	0	0	45			-16	56.82	65.96	60.63	58.94	64.17	54.57	66.08	60.14
		-13	95	85	80	80	85	85	85	85	65	80	90	80	85	85	65	95	85	85	85	85	85	85	65	85	75	85	85	85			10	35	0	0	0	75			-2	62.47	50.9	50.6	58.16	60.9	50.59	54.7	63.27
		-12	85	85	85	90	90	80	85	80	70	75	85	85	90	75	70	90	80	80	80	90	80	80	80	80	85	80	80	90			15	20	10	35	5	70			13	22.66	32.26	43.33	28.19	24.04	45.6	51.62	42.44
		-11	80	85	80	90	85	90	95	70	80	85	90	85	95	85	70	90	75	85	90	85	75	90	85	80	90	70	80	75			0	10	0	0	10	65			29	44.12	25.54	33.7	45.62	30.16	30.41	46.33	17.89
		-10	85	85	85	80	90	85	85	85	75	80	85	85	80	70	85	85	90	90	80	90	85	85	90	85	70	85	90	85					0	10
		-9	85	100	80	80	85	80	85	80	75	80	90	85	75	70	85	90	80	85	90	85	80	80	90	90	90	80	90	85										fig. S3E	PL	Control
		-8	90	90	80	85	85	90	80	85	85	85	80	85	90	80	85	85	85	80	90	90	85	85	90	85	85	65	90	90											-16	17.6	16.97	17.06	16.93	15.79	17.66	16.51	17.91
		-7	85	85	85	85	80	80	80	95	85	90	85	70	80	90	80	90	100	90	80	90	85	85	85	85	85	70	90	90											-2	16.41	17.35	17.34	18.94	17.09	17.77	17.64	17.72
		-6	85	85	80	85	75	80	85	90	85	85	90	80	85	85	80	95	80	85	95	90	85	90	85	80	70	85	90	95											13	12.76	15.76	13.94	13.13	14.03	16.65	11.34	13.2
		-5	95	75	80	90	75	85	90	90	80	80	85	75	85	75	80	85	80	85	85	85	85	70	85	80	65	80	85	90											29	12.99	14.91	12.72	15.7	13.35	14.11	12.47	16.15
		-4	85	85	85	95	85	80	85	80	80	85	90	85	95	80	80	85	80	80	90	80	90	85	85	90	85	85	70	85
		-3	85	85	80	80	90	80	80	85	80	85	85	80	85	80	90	85	75	85	85	90	80	70	90	80	85	80	85	80										fig. S3F		Control
		-2	90	85	80	90	95	90	90	80	85	90	85	85	80	75	90	80	85	85	70	85	80	85	75	85	80	95	95	90											pre-stim	17.35	30.5	36.25	22.21	20.24	45.55	35.12	33.62
		-1	90	85	85	85	90	75	80	85	80	80	85	90	85	85	90	85	75	80	80	85	80	85	80	85	75	95	95	85											post-stim	34.38	22.85	25.72	42.98	24.16	25.74	34.67	17.34
		Stroke/implant
		1	0	0	0	0	0	0	0	0	0	0	0	0	0	0	0	0	0	0	0	0	0	0	0	0	0	0	0	0										fig. S3G		Control
		2	0	0	0	0	0	0	5	5	0	0	0	0	0	0	0	0	0	0	0	0	0	0	0	0	0	0	0	0											pre-stim	22.66	32.26	43.33	28.19	24.04	45.6	51.62	42.44
		3	0	0	0	0	0	0	5	15	0	0	0	0	0	0	0	0	0	0	0	0	0	5	0	0	0	0	0	0											post-stim	44.12	25.54	33.7	45.62	30.16	30.41	46.33	17.89
		4	0	0	0	0	0	0	5	0	0	0	0	0	0	0	0	0	0	0	0	10	0	0	0	0	0	0	0	0
		5	0	0	0	0	0	0	5	10	0	0	0	0	0	0	5	0	0	0	0	0	0	0	0	0	0	0	0	0										fig. S3H		Control
		6	5	0	0	0	0	0	10	0	0	0	5	0	5	0	0	0	5	0	0	0	0	0	0	0	0	0	0	0											pre-stim	12.76	15.76	13.94	13.13	14.03	16.65	11.34	13.2
		7	5	0	0	0	0	0	0	0	0	0	0	0	5	0	0	0	10	0	0	0	0	0	0	10	0	5	5	0											post-stim	12.99	14.91	12.72	15.7	13.35	14.11	12.47	16.15
		8	0	0	0	0	0	0	10	15	0	5	0	0	5	0	0	0	0	0	0	0	0	0	0	0	0	5	0	0
		9	5	0	0	0	0	0	0	15	0	5	10	0	10	0	0	0	10	0	0	0	0	0	0	0	0	10	0	5
		10	10	0	0	0	10	0	10	0	0	5	0	0	5	0	5	0	5	0	0	0	0	0	0	0	0	5	0	0
		11	0	5	0	0	0	0	0	15	0	0	0	0	10	0	5	0	10	0	0	0	0	0	0	15	0	5	10	5
		12	10	0	0	10	5	0	15	10	0	0	0	0	10	0	0	0	10	0	0	5	0	0	0	10	0	0	5	0
		13	10	0	0	5	10	0	5	10	0	0	10	0	10	0	0	0	10	0	0	5	0	0	0	10	0	0	10	5
		14 (PS -1)	10	0	0	0	0	0	10	15	0	5	5	0	0	0	0	0	10	0	0	0	0	0	0	20	0	0	5	10
	stimulation	15	10	0	0	0	0	0	5	10	0	0	5	0	0	0	0	0	5	0	0	0	0	0	0	15	0	35	15	20
		16	0	5	0	5	0	5	10	15	0	0	20	0	5	0	0	0	20	0	0	0	0	5	40	40	0	45	20	20
		17	0	0	0	5	0	10	15	10	0	5	15	0	10	0	0	0	15	0	0	5	0	5	45	65	0	55	25	15
		18	5	5	0	10	0	5	25	15	0	5	35	0	10	0	0	0	35	0	0	0	0	0	70	50	0	65	35	45
		19	5	10	0	10	0	5	5	10	0	5	50	0	0	0	0	0	40	0	0	0	30	5	70	55	0	80	35	35
		20	5	15	0	15	10	5	5	5	0	0	50	0	5	0	0	0	40	0	0	5	60	10	65	60	20	75	35	45
		21 (PS 7)	5	0	5	5	0	10	25	15	5	10	60	0	5	0	0	0	40	0	0	0	70	5	60	60	30	75	55	75
		22	25	0	0	10	0	15	15	20	0	10	60	0	10	0	0	0	35	0	0	5	60	30	60	60	35	85	45	60
		23	10	0	5	15	0	25	20	5	0	0	55	0	10	0	0	0	35	5	0	0	75	20	65	50	40	90	55	70
		24	0	0	0	10	15	15	10	10	0	10	60	15	10	0	0	0	35	0	0	15	75	30	70	60	25	90	60	80
		25	20	0	0	10	25	5	10	15	10	5	50	0	5	0	0	0	30	0	10	35	90	25	70	60	20	80	70	80
		26	25	0	0	15	5	10	15	20	0	15	55	5	0	0	0	0	40	0	5	40	80	45	65	70	45	70	60	65
		27	15	0	5	0	5	20	20	15	0	10	50	5	10	0	0	0	30	0	5	40	80	35	60	65	35	70	60	75
		28 (PS 14)	10	0	0	5	0	15	35	20	10	10	55	5	10	0	0	0	35	0	10	40	80	45	55	70	45	75	70	65
[truncated: 20 more columns]

## Sheet: fig. S5
fig. S5A	Control	PS -1									PS 7									PS 14
	SPRT score	10	0	0	0	0	0	10	15	0	5	0	5	5	0	10	25	15	5	10	0	0	5	0	15	35	20	10
	SUVR in cortical diaschisis area	106.227	103.066	107.583	100.907	101.372	106.769	105.977	101.603	105.641	106.582	106.325	108.859	106.396	103.785	107.832	107.835	103.538	102.266	106.54	108.224	106.936	105.534	103.812	104.402	105.19	101.773	105.673
fig. S5B	Sham	PS -1									PS 7									PS 14
	SPRT score	0	5	10	0	0	0	10	0	5	0	0	25	0	5	0	15	15	10	0	25	20	0	5	0	15	10	15
	SUVR in cortical diaschisis area	105.421	102.05	103.274	101.264	104.716	105.543	101.147	100.723	106.049	105.234	107.334	102.869	105.865	103.855	102.279	102.328	102.768	107.086	108.416	106.174	103.581	104.865	105.937	105.507	100.975	101.557	107.879
fig. S5C	OptoSTIM1	PS -1									PS 7									PS 14
	SPRT score	0	0	0	0	20	0	0	5	10	0	70	5	60	60	30	75	55	75	40	80	45	55	70	45	75	70	65
	SUVR in cortical diaschisis area	103.546	105.419	103.081	106.802	106.408	98.6349	105.237	106.208	100.731	109.944	110.183	108.429	114.146	112.223	110.062	110.991	111.37	112.393	111.216	112.496	112.397	116.431	113.869	106.864	114.34	113.598	112.752
fig. S5D	Control	PS -1									PS 7									PS 14
	SPRT score	10	0	0	0	0	0	10	15	0	5	0	5	5	0	10	25	15	5	10	0	0	5	0	15	35	20	10
	Cortical diaschisis volume	63.2718	62.5528	63.3917	56.4413	54.4042	56.4413	58.4785	63.152	62.0735	52.9662	59.4372	55.0034	50.21	60.0363	52.1274	57.1604	54.524	60.0363	48.772	52.4869	38.4664	54.6439	51.5282	55.8422	54.0447	55.3629	52.0075
fig. S5E	Sham	PS -1									PS 7									PS 14
	SPRT score	0	5	10	0	0	0	10	0	5	0	0	25	0	5	0	15	15	10	0	25	20	0	5	0	15	10	15
	Cortical diaschisis volume	62.7925	62.1933	61.714	58.3587	60.7553	56.3215	62.6727	61.3545	50.21	58.9579	49.8505	58.3587	52.2472	57.1604	58.9579	57.7595	56.3215	52.8464	55.4827	46.8547	56.2017	58.9579	54.2844	54.524	53.4455	54.2844	52.367
fig. S5F	OptoSTIM1	PS -1									PS 7									PS 14
	SPRT score	0	0	0	0	20	0	0	5	10	0	70	5	60	60	30	75	55	75	40	80	45	55	70	45	75	70	65
	Cortical diaschisis volume	58.838	58.2388	61.9537	55.6025	54.1645	63.7512	62.5528	59.7967	61.714	30.1979	26.2434	31.3962	29.5988	27.6814	24.0864	32.5946	23.2476	31.9954	20.0121	18.3345	13.4213	16.1775	13.3015	15.099	13.9006	7.90898	19.5328

## Sheet: fig. S6
fig. S6A	Control	PS -1									PS 7									PS 14
	SPRT score	10	0	0	0	0	0	10	15	0	5	0	5	5	0	10	25	15	5	10	0	0	5	0	15	35	20	10
	SUVR in ipsi. MCx	112.926	109.785	112.256	109.538	109.636	113.08	113.011	108.85	113.174	111.608	110.158	114.165	112.958	109.973	114.989	114.863	110.306	108.324	114.56	113.317	110.653	114.48	111.747	110.261	110.454	107.851	111.333
fig. S6B	Sham	PS -1									PS 7									PS 14
	SPRT score	0	5	10	0	0	0	10	0	5	0	0	25	0	5	0	15	15	10	0	25	20	0	5	0	15	10	15
	SUVR in ipsi. MCx	112.705	106.368	113.937	106.906	111.109	114.014	111.172	109.751	112.33	112.39	112.62	112.119	109.175	108.673	108.273	114.082	110.777	112.745	114.662	112.404	114.67	109.019	113.064	112.918	107.893	111.251	113.571
fig. S6C	OptoSTIM1	PS -1									PS 7									PS 14
	SPRT score	0	0	0	0	20	0	0	5	10	0	70	5	60	60	30	75	55	75	40	80	45	55	70	45	75	70	65
	SUVR in ipsi. MCx	106.488	114.084	110.977	114.823	110.813	107.651	109.056	114.373	109.597	114.641	116.37	108.909	117.184	116.127	120.668	115.442	118.201	122.546	118.472	120.158	118.205	124.611	118.315	115.154	119.001	119.165	124.251
fig. S6D	Control	PS -1									PS 7									PS 14
	SPRT score	10	0	0	0	0	0	10	15	0	5	0	5	5	0	10	25	15	5	10	0	0	5	0	15	35	20	10
	SUVR in cont. MCx	121.856	121.397	126.387	125.616	117.551	122.51	122.407	120.147	124.899	118.519	127.823	125.877	124.15	119.644	115.352	123.515	123.728	122.137	118.977	124.181	126.144	127.201	119	121.041	120.821	120.184	125.018
fig. S6E	Sham	PS -1									PS 7									PS 14
	SPRT score	0	5	10	0	0	0	10	0	5	0	0	25	0	5	0	15	15	10	0	25	20	0	5	0	15	10	15
	SUVR in cont. MCx	120.382	117.491	115.843	122.947	125.621	129.275	125.691	121.725	122.507	122.564	118.292	117.17	132.414	126.33	120.48	128.398	121.852	122.456	122.622	118.411	120.165	126.305	121.395	127.904	124.996	122.861	117.506
fig. S6F	OptoSTIM1	PS -1									PS 7									PS 14
	SPRT score	0	0	0	0	20	0	0	5	10	0	70	5	60	60	30	75	55	75	40	80	45	55	70	45	75	70	65
	SUVR in cont. MCx	118.346	127.32	123.193	131.127	115.414	117.069	123.8	125.319	120.623	122.261	128.288	118.942	132.301	118.598	132.77	124.71	122.053	133.211	122.563	128.704	124.406	131.902	127.749	130.126	130.781	128.111	129.086
fig. S6G	Control	PS -1									PS 7									PS 14
	SPRT score	10	0	0	0	0	0	10	15	0	5	0	5	5	0	10	25	15	5	10	0	0	5	0	15	35	20	10
	SUVR in ipsi. SCx	103.768	96.5078	100.38	97.6289	98.1588	99.179	97.518	92.888	89.9936	104.737	102.584	100.677	103.904	101.378	99.2257	99.3826	95.3994	89.6835	103.597	103.252	101.205	102.137	100.727	97.3557	98.8602	94.4644	93.9187
fig. S6H	Sham	PS -1									PS 7									PS 14
	SPRT score	0	5	10	0	0	0	10	0	5	0	0	25	0	5	0	15	15	10	0	25	20	0	5	0	15	10	15
	SUVR in ipsi. SCx	97.7282	98.0632	100.083	98.0754	101.102	100.755	92.9205	91.4635	100.293	97.3813	102.455	99.0214	103.995	101.131	98.891	94.6389	94.5535	100.416	99.4701	100.424	98.6614	102.518	101.909	101.318	97.5872	91.6151	102.068
fig. S6I	OptoSTIM1	PS -1									PS 7									PS 14
	SPRT score	0	0	0	0	20	0	0	5	10	0	70	5	60	60	30	75	55	75	40	80	45	55	70	45	75	70	65
	SUVR in ipsi. SCx	101.257	99.8342	97.8173	99.068	99.4209	93.5635	99.9316	101.888	93.8352	106.292	106.197	108.109	111.217	106.03	104.096	104.808	107.784	104.496	105.573	107.558	108.525	108.542	106.816	102.201	107.868	110.46	103.809

[truncated: 2 more sheets: fig. S7, fig. S8]
